# Supplementary material for: Energy evolution mechanism of structural surfaces in sandstones with different dips based on the energy principle
Source: PLoS One. 2024 Mar 21;19(3):e0300931. doi: 10.1371/journal.pone.0300931 (PMC10956845; doi:10.1371/journal.pone.0300931)
Supplement: S1 Data — (XLSX) [file pone.0300931.s001.xlsx]

## Sheet: Fig.3
0°		10°		30°		40°
X1	Y1	X2	Y2	X3	Y3	X4	Y4
0	0	0	0	0	0	0	0
0.53362	1.32359	0.48826	0.66929	0.80717	0.332	0.80717	0.432
0.86722	1.53224	0.80053	0.94281	1.0516	0.52906	1.0516	0.62906
1.06182	2.23723	1.14035	1.07486	1.3232	0.69797	3.00608	1.25138
1.28422	3.4756	1.48018	1.21633	1.60385	0.95133	3.30379	1.54649
1.50662	3.85005	1.67305	1.69554	1.73965	1.09209	3.54195	1.80225
1.81241	4.43455	1.83837	1.83906	1.99314	1.38298	3.72908	2.12687
1.92361	4.99165	1.89348	1.88599	2.30095	1.58943	3.97574	2.37279
2.25721	5.3661	2.01287	2.21611	2.60876	1.90848	4.24793	2.63839
2.51667	5.76794	2.08635	2.58395	2.78983	2.23691	4.51161	2.79578
2.66494	6.30678	2.20575	3.03667	3.07048	2.46212	4.72425	3.03187
2.88734	6.79082	2.3527	3.35736	3.34207	2.85624	4.9454	3.24829
3.05414	7.34793	2.56394	3.63088	3.5684	3.02515	5.20058	3.37617
3.22094	7.8959	2.69252	3.9327	3.72231	3.26912	5.37069	3.56307
3.4248	8.47127	2.78437	4.30054	4.01201	3.48495	5.56633	3.76965
3.5916	8.86398	3.17011	4.9702	4.20213	3.75708	5.79598	3.97622
3.7584	9.58547	3.48238	5.54554	4.41036	4.02921	6.03415	4.19264
3.90666	10.0604	3.68444	5.89452	4.69101	4.29196	6.2638	4.42872
4.02713	10.4988	3.82221	6.30952	4.82681	4.67669	6.39139	4.60579
4.15686	10.928	3.99671	6.61133	5.0803	5.00513	6.58702	4.81237
4.24953	11.3846	4.11611	7.00747	5.27947	5.2491	6.83369	5.05829
4.51826	12.3984	4.38246	7.4602	5.45148	5.70891	7.03783	5.28454
4.71286	13.2112	4.54778	7.8752	5.71402	6.03734	7.24197	5.48128
5.10205	13.9875	4.76821	8.25247	5.96751	6.24379	9.86175	8.00939
5.25032	14.5172	4.79576	8.64861	6.23006	6.5253	10.1084	8.13727
5.51905	15.33	4.8876	8.99759	6.50166	6.8162	10.287	8.28482
5.75998	16.4899	5.10803	9.27111	6.65556	7.11648	10.5337	8.51107
6.01018	16.9922	5.22743	9.57293	6.85473	7.48245	10.7719	8.80618
6.23258	17.5219	5.4203	9.84645	7.09012	7.73581	11.01	9.07178
6.71444	18.3165	5.49378	10.0917	7.33455	7.99855	11.2652	9.29803
6.90904	19.4946	5.59481	10.4124	7.54278	8.205	11.5119	9.50461
7.32603	20.3166	5.78768	10.7613	7.69668	8.52405	11.6225	9.72102
7.74303	21.3212	5.98055	11.0066	7.83248	8.84309	11.7841	9.95711
8.0303	22.2801	6.02648	11.2801	7.96828	9.17153	11.9202	10.203
8.23416	23.1295	6.14587	11.5347	8.21272	9.47181	12.0733	10.5276
8.59556	23.6774	6.3663	11.8083	8.43	9.60318	12.2774	10.8228
8.91062	24.3259	6.4857	12.0535	8.7197	10.0161	12.4135	11.0884
9.25349	25.0474	6.6602	12.2987	8.94603	10.4853	12.7282	11.3245
9.67048	25.6045	6.79797	12.6005	9.19047	10.7574	12.9408	11.5212
10.1616	26.1342	6.899	12.8741	9.31722	11.3298	13.128	11.7376
10.5508	26.6182	6.92655	13.1004	9.49828	11.6958	13.3321	11.9245
11.0419	27.1936	7.09187	13.2702	9.67029	11.9491	13.5192	12.1999
11.4497	27.4036	7.16535	13.4211	9.83325	12.118	13.7574	12.3868
11.8203	27.7416	7.23882	13.6663	9.98716	12.4183	13.9871	12.4852
12.4783	28.1525	7.59701	14.336	10.1592	12.8124	14.1997	12.6524
12.9416	28.5178	7.69804	14.685	10.3583	13.1596	14.4039	12.8295
13.4512	28.8558	7.84499	15.0151	10.5213	13.4036	14.7186	13.1836
13.8961	29.0019	7.93684	15.2886	10.6752	13.5913	14.8887	13.4787
14.2111	29.0019	8.18482	15.6564	10.8563	13.779	15.1439	13.8624
14.5262	29.0019	8.27666	16.0054	10.983	13.9854	15.3905	14.0886
14.9154	29.075	8.46954	16.2507	11.1007	14.1919	15.5777	14.3837
15.4806	29.148	8.68996	16.7222	11.3361	14.4921	15.8668	14.8461
16.0181	29.2667	8.88284	17.1938	11.5353	14.8863	16.173	15.1215
16.1849	29.2667	9.22266	17.7975	11.6258	15.2053	16.3942	15.3281
16.6019	29.2393	9.31451	18.1465	11.8883	15.4587	16.7259	15.5347
16.9447	29.1937	9.44309	18.4388	12.1147	15.834	17.0151	15.8593
17.1857	29.148	9.60841	18.7595	12.4949	16.2	17.2873	15.9773
17.5563	29.0476	9.70944	19.033	12.7212	16.566	17.6701	16.2036
17.9456	28.8832	9.82883	19.3066	12.8118	16.8193	17.9337	16.3512
18.483	28.6914	9.94823	19.5801	12.9838	17.2134	18.24	16.4298
18.8259	28.5178	10.0676	19.8819	13.2101	17.5606	18.5292	16.4987
19.1409	28.4996	10.1411	20.1837	13.3821	17.7952	18.7928	16.5479
19.3355	28.2804	10.3064	20.6553	13.6084	18.0204	19.0565	16.5577
19.6321	27.9425	10.3615	21.1269	13.8891	18.2081	19.3457	16.5774
19.9935	27.7964	10.435	21.5985	14.1335	18.4803	19.5669	16.5872
20.3641	27.5132	10.7932	22.0418	14.387	18.7805	19.805	16.5872
20.6051	27.221	10.9677	22.2682	14.722	19.0996	20.1538	16.4987
20.9479	26.9835	11.133	22.6171	14.9393	19.306	20.2899	16.3708
21.3371	26.6182	11.3535	22.9095	15.1204	19.5219	20.562	16.1741
21.5317	26.262	11.5463	23.2396	15.3376	19.7001	20.8597	15.9478
21.856	25.7963	11.7668	23.6358	15.5549	20.0473	21.1064	15.7609
22.273	25.5862	11.8862	23.9093	15.8084	20.3195	21.285	15.515
22.514	25.2483	12.079	24.0602	16.1343	20.601	21.5572	15.3084
22.7086	24.9104	12.226	24.3054	16.5417	20.6667	21.7018	14.9641
23.0051	24.5999	12.3454	24.5507	16.9129	20.7136	21.8719	14.5313
23.2182	24.2619	12.5842	24.777	17.3384	20.8731	22.0846	14.0395
23.5889	23.8966	12.823	24.9751	17.8906	20.967	22.1952	13.7739
23.7557	23.5404	13.1903	25.1732	18.3976	21.0889	22.3227	13.3705
23.904	23.2482	13.4842	25.3995	18.7219	21.1077	22.4503	13.0754
24.1727	22.8646	13.6771	25.5693	19.0313	20.9951	22.8416	12.8492
24.3951	22.4354	13.9894	25.5976	19.312	20.9857	23.1818	12.8492
24.5156	21.997	14.1088	25.7485	19.5745	20.9857	23.4965	12.8098
24.9326	21.7596	14.5221	25.9937	19.8461	20.8825	23.8623	12.7902
25.1735	21.2755	14.8619	26.1729	20.0906	20.7324	24.143	12.7213
25.4144	20.9924	15.2477	26.4464	20.4074	20.3758	24.4747	12.7311
25.8592	20.7275	15.514	26.4936	20.6247	20.1787	24.7299	12.7705
26.3225	20.6545	15.8263	26.4936	20.7424	19.9723	24.9936	12.7705
26.6098	20.6545	16.5882	26.5408	20.9778	19.8597	25.3423	12.8
26.9527	20.554	16.6253	26.3427	21.186	19.5688	25.64	12.8295
27.5457	20.3622	17.0111	26.2955	21.358	19.2591	25.9292	12.8885
28.0276	20.2892	17.9846	25.9183	21.5753	18.9213	26.2269	12.8787
28.2963	20.2618	18.4438	25.4467	21.7745	18.7993	26.4736	12.8885
28.7597	20.2435	18.9214	24.9751	21.9374	18.4333
29.223	20.1978	19.1694	24.5318	22.0008	18.058
29.64	20.1978	19.4817	23.9847	22.0461	17.6732
30.0106	20.07	21.0522	21.8437	22.1094	17.3073
30.3998	19.9786	21.9982	20.7779	22.1638	16.8381
31.0114	19.9786	22.1176	20.278	22.2634	16.4064
31.6416	20.0517	22.2646	19.8347	22.4897	16.1437
32.2995	20.143	22.4574	19.5329	22.5621	15.8246
32.7906	20.1704	22.9901	18.0144	22.716	15.5994
33.2261	20.2435	23.3575	17.7692	22.8971	15.4305
33.9397	20.2618	23.5504	17.2693	23.1415	15.0646
34.3752	20.3896	23.9545	16.9297	23.3588	14.9519
34.9683	20.4353	24.3219	16.5053	23.6032	14.6047
35.4501	20.4809	24.6158	16.2035	23.7843	14.4265
35.8671	20.4809	25.0199	15.9771	24.0016	14.2857
36.21	20.5814	25.6077	16.3072	24.2732	14.1919
36.5251	20.6727	26.1588	16.3544	24.5629	14.1731
36.8957	20.7915	26.471	16.5242	24.8073	14.2106
37.1367	20.7458	26.9578	16.826	25.2962	14.2575
		27.417	16.9015	25.6312	14.2669
		27.8579	17.2033	26.12	14.3232
		28.7763	17.5711	26.4731	14.3983
		29.1621	17.6466	26.8715	14.3795
		29.8417	17.8918	27.5323	14.4265
		31.0265	17.8918	28.0031	14.4265
		31.2929	17.8918	28.673	14.3795
		31.6051	17.8729	29.0714	14.464
		31.9174	17.8163	29.3158	14.4265
		32.2297	17.6466	29.6508	14.4265
		32.5695	17.6466	29.9586	14.464
		32.9369	17.5711	30.2483	14.5578
		33.2492	17.5994
		33.5431	17.5994
		34.3146	17.4485
		35.0126	17.4013

## Sheet: Fig.4
X	Y1	Y2
0	0.01602	0.01583
10	0.01659	0.01728
30	0.01872	0.01813
40	0.01957	0.01971

## Sheet: Fig.5
X	Y1	Y2
0	29.2667	30.1558
10	26.5408	25.6903
30	21.1077	20.8971
40	16.5872	16.6871

## Sheet: Fig.6
X	Y1	Y2
0	1826.89	1904.98
10	1599.81	1486.71
30	1127.55	1152.63
40	847.585	846.633

## Sheet: Fig.8（a)
Stress-strain curve		Energy density curve
			U0	Ue	Ud
0	0	0	0	0	0
0.00053362	2.44359	0.00256	0.00895	0.00637	0.00258
0.00086722	2.77237	0.005	0.03273	0.02914	0.00359
0.00106	3.03723	0.0075	0.07612	0.07205	0.00407
0.00128	3.4756	0.01	0.13536	0.12961	0.00575
0.00151	3.85005	0.01253	0.20445	0.1717	0.03275
0.00181	4.43455	0.01618	0.30987	0.25192	0.05795
0.00192	4.99165	0.01756	0.35032	0.0587	0.29162
0.00226	5.3661	0.02006	0.42128	0.0494	0.37188
0.00252	5.76794	0.02255	0.48739	0.043	0.44439
0.00266	6.30678	0.02504	0.54487	0.0393	0.50557
0.00289	6.79082	0.02758	0.59756	0.0419	0.55566
0.00305	7.34793	0.03252	0.69806	0.05	0.64806
0.00322	7.8959	0.03501	0.74858	0.059	0.68958
0.00342	8.47127	0.03714	0.79225	0.0615	0.73075
0.00359	8.86398
0.00376	9.58547
0.00391	10.0604
0.00403	10.4988
0.00416	10.928
0.00425	11.3846
0.00452	12.3984
0.00471	13.2112
0.0051	13.9875
0.00525	14.5172
0.00552	15.33
0.00576	16.4899
0.00601	16.9922
0.00623	17.5219
0.00671	18.3165
0.00691	19.4946
0.00733	20.3166
0.00774	21.3212
0.00803	22.2801
0.00823	23.1295
0.0086	23.6774
0.00891	24.3259
0.00925	25.0474
0.00967	25.6045
0.01016	26.1342
0.01055	26.6182
0.01104	27.1936
0.01145	27.4036
0.01182	27.7416
0.01248	28.1525
0.01294	28.5178
0.01345	28.8558
0.0139	29.0019
0.01421	29.0019
0.01453	29.0019
0.01492	29.075
0.01548	29.148
0.01602	29.2667
0.01618	29.2667
0.0166	29.2393
0.01694	29.1937
0.01719	29.148
0.01756	29.0476
0.01795	28.8832
0.01848	28.6914
0.01883	28.5178
0.01914	28.4996
0.01934	28.2804
0.01963	27.9425
0.01999	27.7964
0.02036	27.5132
0.02061	27.221
0.02095	26.9835
0.02134	26.6182
0.02153	26.262
0.02186	25.7963
0.02227	25.5862
0.02251	25.2483
0.02271	24.9104
0.02301	24.5999
0.02322	24.2619
0.02359	23.8966
0.02376	23.5404
0.0239	23.2482
0.02417	22.8646
0.0244	22.4354
0.02452	21.997
0.02493	21.7596
0.02517	21.2755
0.02541	20.9924
0.02586	20.7275
0.02632	20.6545
0.02661	20.6545
0.02695	20.554
0.02755	20.3622
0.02803	20.2892
0.0283	20.2618
0.02876	20.2435
0.02922	20.1978
0.02964	20.1978
0.03001	20.07
0.0304	19.9786
0.03101	19.9786
0.03164	20.0517
0.0323	20.143
0.03279	20.1704
0.03323	20.2435
0.03394	20.2618
0.03438	20.3896
0.03497	20.4353
0.03545	20.4809
0.03587	20.4809
0.03621	20.5814
0.03653	20.6727
0.0369	20.7915
0.03714	20.7458

## Sheet: Fig.8(b)
Stress-strain curve		Energy density curve
			U0	Ue	Ud
0	0	0	0	0	0
0.00048826	0.66929	0.000912	0.000522	0.000368	0.000214
0.00080053	0.94281	0.00251	0.00332	0.00269	0.00123
0.00114	1.07486	0.0051	0.01896	0.01783	0.00193
0.00148	1.21633	0.0075	0.04797	0.0446	0.00337
0.00167	1.39554	0.01	0.09022	0.0837	0.00652
0.00184	1.66906	0.01047	0.09997	0.0756	0.02437
0.00189	1.88599	0.0125	0.14662	0.1217	0.02492
0.00201	2.21611	0.015	0.21038	0.1717	0.03868
0.00209	2.58395	0.01659	0.25118	0.2072	0.04398
0.00221	3.03667	0.01743	0.27635	0.044	0.23235
0.00235	3.35736	0.02008	0.33978	0.039	0.30078
0.00256	3.63088	0.02247	0.3925	0.0356	0.3569
0.00269	3.9327	0.025	0.4349	0.04336	0.39154
0.00278	4.30054	0.0275	0.47676	0.0479	0.42886
0.00317	4.9702	0.03	0.5195	0.05342	0.46608
0.00348	5.54554	0.03256	0.56587	0.05136	0.51451
0.00368	5.89452	0.03501	0.60967	0.061	0.54867
0.00382	6.30952
0.004	6.61133
0.00412	7.00747
0.00438	7.4602
0.00455	7.8752
0.00477	8.25247
0.0048	8.64861
0.00489	8.99759
0.00511	9.27111
0.00523	9.57293
0.00542	9.84645
0.00549	10.0917
0.00559	10.4124
0.00579	10.7613
0.00598	11.0066
0.00603	11.2801
0.00615	11.5347
0.00637	11.8083
0.00649	12.0535
0.00666	12.2987
0.0068	12.6005
0.0069	12.8741
0.00693	13.1004
0.00709	13.2702
0.00717	13.4211
0.00724	13.6663
0.0076	14.336
0.0077	14.685
0.00784	15.0151
0.00794	15.2886
0.00818	15.6564
0.00828	16.0054
0.00847	16.2507
0.00869	16.7222
0.00888	17.1938
0.00922	17.7975
0.00931	18.1465
0.00944	18.4388
0.00961	18.7595
0.00971	19.033
0.00983	19.3066
0.00995	19.5801
0.01007	19.8819
0.01014	20.1837
0.01031	20.6553
0.01036	21.1269
0.01044	21.5985
0.01079	22.0418
0.01097	22.2682
0.01113	22.6171
0.01135	22.9095
0.01155	23.2396
0.01177	23.6358
0.01189	23.9093
0.01208	24.0602
0.01223	24.3054
0.01235	24.5507
0.01258	24.777
0.01282	24.9751
0.01319	25.1732
0.01348	25.3995
0.01368	25.5693
0.01399	25.5976
0.01411	25.7485
0.01452	25.9937
0.01486	26.1729
0.01525	26.4464
0.01551	26.4936
0.01583	26.4936
0.01659	26.5408
0.01663	26.3427
0.01701	26.2955
0.01798	25.9183
0.01844	25.4467
0.01892	24.9751
0.01917	24.5318
0.01948	23.9847
0.02105	21.8437
0.022	20.7779
0.02212	20.278
0.02226	19.8347
0.02246	19.5329
0.02299	18.0144
0.02336	17.7692
0.02355	17.2693
0.02395	16.9297
0.02432	16.5053
0.02462	16.2035
0.02502	15.9771
0.02561	16.3072
0.02616	16.3544
0.02647	16.5242
0.02696	16.826
0.02742	16.9015
0.02786	17.2033
0.02878	17.5711
0.02916	17.6466
0.02984	17.8918
0.03103	17.8918
0.03129	17.8918
0.03161	17.8729
0.03192	17.8163
0.03223	17.6466
0.03257	17.6466
0.03294	17.5711
0.03325	17.5994
0.03354	17.5994
0.03431	17.4485
0.03501	17.4013

## Sheet: Fig.8(c)
Stress-strain curve		Energy density curve
			U0	Ue	Ud
0	0	0	0	0	0
0.00080717	0.332	0.0025	0.00193	0.00134	0.0005885
0.00105	0.52906	0.005	0.00979	0.00764	0.00215
0.00132	0.69797	0.0075	0.02655	0.0245	0.00205
0.0016	0.95133	0.01	0.05177	0.0472	0.00457
0.00174	1.09209	0.0125	0.08862	0.08194	0.00668
0.00199	1.38298	0.01376	0.11035	0.10225	0.0081
0.0023	1.58943	0.01515	0.13664	0.11123	0.02541
0.00261	1.90848	0.01604	0.15819	0.13152	0.02667
0.00279	2.23691	0.01757	0.18617	0.1565	0.02967
0.00307	2.46212	0.0184	0.20478	0.171	0.03378
0.00334	2.85624	0.01994	0.23595	0.0368	0.19915
0.00357	3.02515	0.0225	0.285	0.031	0.254
0.00372	3.26912	0.024	0.3071	0.029	0.2781
0.00401	3.48495	0.02747	0.35696	0.035	0.32196
0.0042	3.75708	0.03025	0.39701	0.038	0.35901
0.00441	4.02921
0.00469	4.29196
0.00483	4.67669
0.00508	5.00513
0.00528	5.2491
0.00545	5.70891
0.00571	6.03734
0.00597	6.24379
0.00623	6.5253
0.0065	6.8162
0.00666	7.11648
0.00685	7.48245
0.00709	7.73581
0.00733	7.99855
0.00754	8.205
0.0077	8.52405
0.00783	8.84309
0.00797	9.17153
0.00821	9.47181
0.00843	9.60318
0.00872	10.0161
0.00895	10.4853
0.00919	10.7574
0.00932	11.3298
0.0095	11.6958
0.00967	11.9491
0.00983	12.118
0.00999	12.4183
0.01016	12.8124
0.01036	13.1596
0.01052	13.4036
0.01068	13.5913
0.01086	13.779
0.01098	13.9854
0.0111	14.1919
0.01134	14.4921
0.01154	14.8863
0.01163	15.2053
0.01189	15.4587
0.01211	15.834
0.01249	16.2
0.01272	16.566
0.01281	16.8193
0.01298	17.2134
0.01321	17.5606
0.01338	17.7952
0.01361	18.0204
0.01389	18.2081
0.01413	18.4803
0.01439	18.7805
0.01472	19.0996
0.01494	19.306
0.01512	19.5219
0.01534	19.7001
0.01555	20.0473
0.01581	20.3195
0.01613	20.601
0.01654	20.6667
0.01691	20.7136
0.01734	20.8731
0.01789	20.967
0.0184	21.0889
0.01872	21.1077
0.01903	20.9951
0.01931	20.9857
0.01957	20.9857
0.01985	20.8825
0.02009	20.7324
0.02041	20.3758
0.02062	20.1787
0.02074	19.9723
0.02098	19.8597
0.02119	19.5688
0.02136	19.2591
0.02158	18.9213
0.02177	18.7993
0.02194	18.4333
0.022	18.058
0.02205	17.6732
0.02211	17.3073
0.02216	16.8381
0.02226	16.4064
0.02249	16.1437
0.02256	15.8246
0.02272	15.5994
0.0229	15.4305
0.02314	15.0646
0.02336	14.9519
0.0236	14.6047
0.02378	14.4265
0.024	14.2857
0.02427	14.1919
0.02456	14.1731
0.02481	14.2106
0.0253	14.2575
0.02563	14.2669
0.02612	14.3232
0.02647	14.3983
0.02687	14.3795
0.02753	14.4265
0.028	14.4265
0.02867	14.3795
0.02907	14.464
0.02932	14.4265
0.02965	14.4265
0.02996	14.464
0.03025	14.5578

## Sheet: Fig.8(d)
Stress-strain curve		Energy density curve
			U0	Ue	Ud
0	0	0	0	0	0
0.00080717	0.432	0.00248	0.00153	0.00093	0.0006
0.00105	0.62906	0.0036	0.00306	0.00261	0.00045
0.00301	1.25138	0.005	0.00675	0.00621	0.00054
0.0033	1.54649	0.0075	0.01797	0.0168	0.00117
0.00354	1.80225	0.01	0.03514	0.0323	0.00284
0.00373	2.12687	0.0125	0.0587	0.054	0.0047
0.00398	2.37279	0.015	0.08964	0.0824	0.00724
0.00425	2.63839	0.0161	0.10505	0.098	0.01005
0.00451	2.79578	0.01745	0.12617	0.10375	0.02242
0.00472	3.03187	0.0188	0.14833	0.1246	0.02373
0.00495	3.24829	0.01981	0.16817	0.1376	0.02757
0.0052	3.37617	0.0212	0.18803	0.0244	0.16363
0.00537	3.56307	0.0225	0.20595	0.0215	0.18445
0.00557	3.76965	0.0251	0.23864	0.025	0.21364
0.0058	3.97622	0.02647	0.25752	0.0268	0.23072
0.00603	4.19264
0.00626	4.42872
0.00639	4.60579
0.00659	4.81237
0.00683	5.05829
0.00704	5.28454
0.00724	5.48128
0.00986	8.00939
0.01011	8.13727
0.01029	8.28482
0.01053	8.51107
0.01077	8.80618
0.01101	9.07178
0.01127	9.29803
0.01151	9.50461
0.01162	9.72102
0.01178	9.95711
0.01192	10.203
0.01207	10.5276
0.01228	10.8228
0.01241	11.0884
0.01273	11.3245
0.01294	11.5212
0.01313	11.7376
0.01333	11.9245
0.01352	12.1999
0.01376	12.3868
0.01399	12.4852
0.0142	12.6524
0.0144	12.8295
0.01472	13.1836
0.01489	13.4787
0.01514	13.8624
0.01539	14.0886
0.01558	14.3837
0.01587	14.8461
0.01617	15.1215
0.01639	15.3281
0.01673	15.5347
0.01702	15.8593
0.01729	15.9773
0.01767	16.2036
0.01793	16.3512
0.01824	16.4298
0.01853	16.4987
0.01879	16.5479
0.01906	16.5577
0.01935	16.5774
0.01957	16.5872
0.01981	16.5872
0.02015	16.4987
0.02029	16.3708
0.02056	16.1741
0.02086	15.9478
0.02111	15.7609
0.02129	15.515
0.02156	15.3084
0.0217	14.9641
0.02187	14.5313
0.02208	14.0395
0.0222	13.7739
0.02232	13.3705
0.02245	13.0754
0.02284	12.8492
0.02318	12.8492
0.0235	12.8098
0.02386	12.7902
0.02414	12.7213
0.02447	12.7311
0.02473	12.7705
0.02499	12.7705
0.02534	12.8
0.02564	12.8295
0.02593	12.8885
0.02623	12.8787
0.02647	12.8885

## Sheet: Fig.9
0°		10°		30°		40°
0.01725	0	0.01679	0	0.01634	0	0.01556	0
0.0173	0.00224	0.0168	0.07059	0.0164	0.00404	0.0169	0.0054
0.0174	0.00759	0.0169	0.076	0.0165	0.01079	0.017	0.01223
0.0175	0.01285	0.017	0.08132	0.0166	0.01741	0.0171	0.01894
0.0176	0.01802	0.0171	0.08655	0.0167	0.02391	0.0172	0.02552
0.0177	0.0231	0.0172	0.09169	0.0168	0.03029	0.0173	0.03199
0.0178	0.02811	0.0173	0.09674	0.0169	0.03656	0.0174	0.03834
0.0179	0.03303	0.0174	0.1017	0.017	0.04271	0.0175	0.04458
0.018	0.03788	0.0175	0.10658	0.0171	0.04875	0.0176	0.0507
0.0181	0.04264	0.0176	0.11138	0.0172	0.05468	0.0177	0.05672
0.0182	0.04733	0.0177	0.1161	0.0173	0.06051	0.0178	0.06263
0.0183	0.05195	0.0178	0.12074	0.0174	0.06623	0.0179	0.06844
0.0184	0.05649	0.0179	0.12531	0.0175	0.07186	0.018	0.07415
0.0185	0.06097	0.018	0.1298	0.0176	0.07739	0.0181	0.07976
0.0186	0.06537	0.0181	0.13422	0.0177	0.08282	0.0182	0.08528
0.0187	0.06971	0.0182	0.13857	0.0178	0.08816	0.0183	0.09071
0.0188	0.07398	0.0183	0.14285	0.0179	0.09341	0.0184	0.09604
0.0189	0.07819	0.0184	0.14706	0.018	0.09857	0.0185	0.10128
0.019	0.08233	0.0185	0.15121	0.0181	0.10365	0.0186	0.10644
0.0191	0.08642	0.0186	0.15529	0.0182	0.10864	0.0187	0.11152
0.0192	0.09044	0.0187	0.15931	0.0183	0.11355	0.0188	0.11651
0.0193	0.0944	0.0188	0.16327	0.0184	0.11839	0.0189	0.12142
0.0194	0.09831	0.0189	0.16717	0.0185	0.12314	0.019	0.12626
0.0195	0.10215	0.019	0.17101	0.0186	0.12781	0.0191	0.13101
0.0196	0.10595	0.0191	0.17479	0.0187	0.13242	0.0192	0.13569
0.0197	0.10969	0.0192	0.17851	0.0188	0.13694	0.0193	0.1403
0.0198	0.11337	0.0193	0.18218	0.0189	0.1414	0.0194	0.14484
0.0199	0.117	0.0194	0.1858	0.019	0.14579	0.0195	0.14931
0.02	0.12059	0.0195	0.18936	0.0191	0.15011	0.0196	0.1537
0.0201	0.12412	0.0196	0.19287	0.0192	0.15436	0.0197	0.15803
0.0202	0.1276	0.0197	0.19633	0.0193	0.15855	0.0198	0.1623
0.0203	0.13104	0.0198	0.19974	0.0194	0.16268	0.0199	0.1665
0.0204	0.13443	0.0199	0.2031	0.0195	0.16674	0.02	0.17064
0.0205	0.13777	0.02	0.20642	0.0196	0.17074	0.0201	0.17472
0.0206	0.14107	0.0201	0.20969	0.0197	0.17468	0.0202	0.17873
0.0207	0.14432	0.0202	0.21291	0.0198	0.17857	0.0203	0.18269
0.0208	0.14753	0.0203	0.21609	0.0199	0.1824	0.0204	0.18659
0.0209	0.1507	0.0204	0.21922	0.02	0.18617	0.0205	0.19044
0.021	0.15382	0.0205	0.22231	0.0201	0.18988	0.0206	0.19422
0.0211	0.1569	0.0206	0.22536	0.0202	0.19355	0.0207	0.19796
0.0212	0.15995	0.0207	0.22837	0.0203	0.19716	0.0208	0.20164
0.0213	0.16295	0.0208	0.23134	0.0204	0.20072	0.0209	0.20527
0.0214	0.16592	0.0209	0.23427	0.0205	0.20423	0.021	0.20885
0.0215	0.16885	0.021	0.23715	0.0206	0.20768	0.0211	0.21238
0.0216	0.17174	0.0211	0.24001	0.0207	0.2111	0.0212	0.21586
0.0217	0.17459	0.0212	0.24282	0.0208	0.21446	0.0213	0.21929
0.0218	0.17741	0.0213	0.2456	0.0209	0.21778	0.0214	0.22268
0.0219	0.18019	0.0214	0.24834	0.021	0.22105	0.0215	0.22602
0.022	0.18294	0.0215	0.25104	0.0211	0.22428	0.0216	0.22931
0.0221	0.18566	0.0216	0.25371	0.0212	0.22746	0.0217	0.23256
0.0222	0.18834	0.0217	0.25635	0.0213	0.2306	0.0218	0.23577
0.0223	0.19099	0.0218	0.25895	0.0214	0.2337	0.0219	0.23893
0.0224	0.1936	0.0219	0.26152	0.0215	0.23676	0.022	0.24206
0.0225	0.19619	0.022	0.26406	0.0216	0.23978	0.0221	0.24514
0.0226	0.19874	0.0221	0.26657	0.0217	0.24276	0.0222	0.24818
0.0227	0.20126	0.0222	0.26904	0.0218	0.2457	0.0223	0.25118
0.0228	0.20376	0.0223	0.27149	0.0219	0.2486	0.0224	0.25415
0.0229	0.20622	0.0224	0.27391	0.022	0.25146	0.0225	0.25707
0.023	0.20866	0.0225	0.27629	0.0221	0.25429	0.0226	0.25996
0.0231	0.21106	0.0226	0.27865	0.0222	0.25708	0.0227	0.26281
0.0232	0.21344	0.0227	0.28098	0.0223	0.25984	0.0228	0.26563
0.0233	0.21579	0.0228	0.28328	0.0224	0.26256	0.0229	0.26841
0.0234	0.21811	0.0229	0.28555	0.0225	0.26525	0.023	0.27116
0.0235	0.22041	0.023	0.2878	0.0226	0.2679	0.0231	0.27387
0.0236	0.22268	0.0231	0.29002	0.0227	0.27052	0.0232	0.27655
0.0237	0.22493	0.0232	0.29221	0.0228	0.27311	0.0233	0.27919
0.0238	0.22715	0.0233	0.29438	0.0229	0.27567	0.0234	0.28181
0.0239	0.22934	0.0234	0.29653	0.023	0.27819	0.0235	0.28439
0.024	0.23151	0.0235	0.29865	0.0231	0.28069	0.0236	0.28694
0.0241	0.23366	0.0236	0.30074	0.0232	0.28316	0.0237	0.28946
0.0242	0.23578	0.0237	0.30281	0.0233	0.28559	0.0238	0.29195
0.0243	0.23788	0.0238	0.30486	0.0234	0.288	0.0239	0.29442
0.0244	0.23996	0.0239	0.30688	0.0235	0.29038	0.024	0.29685
0.0245	0.24202	0.024	0.30889	0.0236	0.29273	0.0241	0.29925
0.0246	0.24405	0.0241	0.31087	0.0237	0.29505	0.0242	0.30163
0.0247	0.24606	0.0242	0.31282	0.0238	0.29735	0.0243	0.30398
0.0248	0.24805	0.0243	0.31476	0.0239	0.29962	0.0244	0.3063
0.0249	0.25001	0.0244	0.31667	0.024	0.30186	0.0245	0.30859
0.025	0.25196	0.0245	0.31857	0.0241	0.30408	0.0246	0.31086
0.0251	0.25389	0.0246	0.32044	0.0242	0.30627	0.0247	0.31311
0.0252	0.25579	0.0247	0.32229	0.0243	0.30844	0.0248	0.31532
0.0253	0.25768	0.0248	0.32413	0.0244	0.31058	0.0249	0.31752
0.0254	0.25955	0.0249	0.32594	0.0245	0.3127	0.025	0.31969
0.0255	0.26139	0.025	0.32773	0.0246	0.31479	0.0251	0.32183
0.0256	0.26322	0.0251	0.32951	0.0247	0.31686	0.0252	0.32395
0.0257	0.26503	0.0252	0.33126	0.0248	0.31891	0.0253	0.32605
0.0258	0.26682	0.0253	0.333	0.0249	0.32094	0.0254	0.32812
0.0259	0.2686	0.0254	0.33472	0.025	0.32294	0.0255	0.33017
0.026	0.27035	0.0255	0.33642	0.0251	0.32493	0.0256	0.3322
0.0261	0.27209	0.0256	0.33811	0.0252	0.32689	0.0257	0.33421
0.0262	0.27381	0.0257	0.33978	0.0253	0.32883	0.0258	0.3362
0.0263	0.27551	0.0258	0.34142	0.0254	0.33075	0.0259	0.33816
0.0264	0.2772	0.0259	0.34306	0.0255	0.33264	0.026	0.34011
0.0265	0.27887	0.026	0.34467	0.0256	0.33452	0.0261	0.34203
0.0266	0.28052	0.0261	0.34627	0.0257	0.33638	0.0262	0.34393
0.0267	0.28216	0.0262	0.34786	0.0258	0.33822	0.0263	0.34582
0.0268	0.28378	0.0263	0.34943	0.0259	0.34004	0.0264	0.34768
0.0269	0.28539	0.0264	0.35098	0.026	0.34184	0.0265	0.34953
0.027	0.28698	0.0265	0.35252	0.0261	0.34362	0.0266	0.35135
0.0271	0.28855	0.0266	0.35404	0.0262	0.34539	0.0267	0.35316
0.0272	0.29011	0.0267	0.35555	0.0263	0.34713	0.0268	0.35495
0.0273	0.29166	0.0268	0.35704	0.0264	0.34886	0.0269	0.35672
0.0274	0.29319	0.0269	0.35852	0.0265	0.35057	0.027	0.35847
0.0275	0.2947	0.027	0.35998	0.0266	0.35226	0.0271	0.3602
0.0276	0.2962	0.0271	0.36143	0.0267	0.35394	0.0272	0.36192
0.0277	0.29769	0.0272	0.36286	0.0268	0.3556	0.0273	0.36362
0.0278	0.29917	0.0273	0.36429	0.0269	0.35724	0.0274	0.3653
0.0279	0.30063	0.0274	0.3657	0.027	0.35887	0.0275	0.36697
0.028	0.30207	0.0275	0.36709	0.0271	0.36048	0.0276	0.36862
0.0281	0.30351	0.0276	0.36847	0.0272	0.36207	0.0277	0.37025
0.0282	0.30493	0.0277	0.36984	0.0273	0.36365	0.0278	0.37187
0.0283	0.30634	0.0278	0.3712	0.0274	0.36521	0.0279	0.37347
0.0284	0.30773	0.0279	0.37254	0.0275	0.36676	0.028	0.37506
0.0285	0.30911	0.028	0.37387	0.0276	0.3683	0.0281	0.37663
0.0286	0.31048	0.0281	0.37519	0.0277	0.36981	0.0282	0.37819
0.0287	0.31184	0.0282	0.3765	0.0278	0.37132	0.0283	0.37973
0.0288	0.31319	0.0283	0.37779	0.0279	0.37281	0.0284	0.38126
0.0289	0.31452	0.0284	0.37908	0.028	0.37428	0.0285	0.38277
0.029	0.31584	0.0285	0.38035	0.0281	0.37574	0.0286	0.38427
0.0291	0.31715	0.0286	0.38161	0.0282	0.37719	0.0287	0.38575
0.0292	0.31845	0.0287	0.38285	0.0283	0.37863	0.0288	0.38722
0.0293	0.31974	0.0288	0.38409	0.0284	0.38005	0.0289	0.38868
0.0294	0.32102	0.0289	0.38532	0.0285	0.38146	0.029	0.39012
0.0295	0.32228	0.029	0.38653	0.0286	0.38285	0.0291	0.39155
0.0296	0.32354	0.0291	0.38774	0.0287	0.38423	0.0292	0.39297
0.0297	0.32478	0.0292	0.38893	0.0288	0.3856	0.0293	0.39437
0.0298	0.32601	0.0293	0.39012	0.0289	0.38696	0.0294	0.39576
0.0299	0.32724	0.0294	0.39129	0.029	0.3883	0.0295	0.39714
0.03	0.32845	0.0295	0.39245	0.0291	0.38963	0.0296	0.39851
0.0301	0.32965	0.0296	0.39361	0.0292	0.39095	0.0297	0.39986
0.0302	0.33084	0.0297	0.39475	0.0293	0.39226	0.0298	0.4012
0.0303	0.33203	0.0298	0.39588	0.0294	0.39356	0.0299	0.40253
0.0304	0.3332	0.0299	0.39701	0.0295	0.39485	0.03	0.40385
0.0305	0.33436	0.03	0.39812	0.0296	0.39612	0.0301	0.40516
0.0306	0.33551	0.0301	0.39923	0.0297	0.39738	0.0302	0.40645
0.0307	0.33666	0.0302	0.40032	0.0298	0.39863	0.0303	0.40774
0.0308	0.33779	0.0303	0.40141	0.0299	0.39987	0.0304	0.40901
0.0309	0.33892	0.0304	0.40249	0.03	0.4011	0.0305	0.41027
0.031	0.34003	0.0305	0.40355	0.0301	0.40232	0.0306	0.41152
0.0311	0.34114	0.0306	0.40461	0.0302	0.40353	0.0307	0.41276
0.0312	0.34224	0.0307	0.40566	0.0303	0.40473	0.0308	0.41399
0.0313	0.34333	0.0308	0.40671	0.0304	0.40592	0.0309	0.41521
0.0314	0.34441	0.0309	0.40774	0.0305	0.4071	0.031	0.41642
0.0315	0.34548	0.031	0.40876	0.0306	0.40826	0.0311	0.41761
0.0316	0.34654	0.0311	0.40978	0.0307	0.40942	0.0312	0.4188
0.0317	0.3476	0.0312	0.41079	0.0308	0.41057	0.0313	0.41998
0.0318	0.34864	0.0313	0.41179	0.0309	0.41171	0.0314	0.42115
0.0319	0.34968	0.0314	0.41278	0.031	0.41284	0.0315	0.42231
0.032	0.35071	0.0315	0.41376	0.0311	0.41396	0.0316	0.42345
0.0321	0.35173	0.0316	0.41474	0.0312	0.41507	0.0317	0.42459
0.0322	0.35275	0.0317	0.41571	0.0313	0.41617	0.0318	0.42572
0.0323	0.35375	0.0318	0.41667	0.0314	0.41726	0.0319	0.42684
0.0324	0.35475	0.0319	0.41762	0.0315	0.41834	0.032	0.42795
0.0325	0.35574	0.032	0.41857	0.0316	0.41942	0.0321	0.42906
0.0326	0.35672	0.0321	0.41951	0.0317	0.42048	0.0322	0.43015
0.0327	0.3577	0.0322	0.42044	0.0318	0.42154	0.0323	0.43123
0.0328	0.35867	0.0323	0.42136	0.0319	0.42259	0.0324	0.43231
0.0329	0.35963	0.0324	0.42228	0.032	0.42363	0.0325	0.43338
0.033	0.36058	0.0325	0.42319	0.0321	0.42466	0.0326	0.43444
0.0331	0.36153	0.0326	0.42409	0.0322	0.42568	0.0327	0.43549
0.0332	0.36247	0.0327	0.42499	0.0323	0.4267	0.0328	0.43653
0.0333	0.3634	0.0328	0.42587	0.0324	0.4277	0.0329	0.43756
0.0334	0.36433	0.0329	0.42676	0.0325	0.4287	0.033	0.43859
0.0335	0.36524	0.033	0.42763	0.0326	0.42969	0.0331	0.4396
0.0336	0.36616	0.0331	0.4285	0.0327	0.43068	0.0332	0.44061
0.0337	0.36706	0.0332	0.42936	0.0328	0.43165	0.0333	0.44161
0.0338	0.36796	0.0333	0.43022	0.0329	0.43262	0.0334	0.44261
0.0339	0.36885	0.0334	0.43107	0.033	0.43358	0.0335	0.44359
0.034	0.36974	0.0335	0.43191	0.0331	0.43454	0.0336	0.44457
0.0341	0.37062	0.0336	0.43275	0.0332	0.43548	0.0337	0.44554
0.0342	0.37149	0.0337	0.43358	0.0333	0.43642	0.0338	0.44651
0.0343	0.37235	0.0338	0.4344	0.0334	0.43735	0.0339	0.44746
0.0344	0.37321	0.0339	0.43522	0.0335	0.43828	0.034	0.44841
0.0345	0.37407	0.034	0.43603	0.0336	0.43919	0.0341	0.44935
0.0346	0.37492	0.0341	0.43684	0.0337	0.4401	0.0342	0.45029
0.0347	0.37576	0.0342	0.43764	0.0338	0.44101	0.0343	0.45122
0.0348	0.37659	0.0343	0.43843	0.0339	0.44191	0.0344	0.45214
0.0349	0.37742	0.0344	0.43922	0.034	0.4428	0.0345	0.45305
0.035	0.37825	0.0345	0.44001	0.0341	0.44368	0.0346	0.45396
0.0351	0.37907	0.0346	0.44078	0.0342	0.44456	0.0347	0.45486
0.0352	0.37988	0.0347	0.44156	0.0343	0.44543	0.0348	0.45575
0.0353	0.38069	0.0348	0.44232	0.0344	0.44629	0.0349	0.45664
0.0354	0.38149	0.0349	0.44308	0.0345	0.44715	0.035	0.45752
0.0355	0.38228	0.035	0.44384	0.0346	0.448	0.0351	0.45839
0.0356	0.38307	0.0351	0.44459	0.0347	0.44885	0.0352	0.45926
0.0357	0.38386	0.0352	0.44534	0.0348	0.44968	0.0353	0.46012
0.0358	0.38464	0.0353	0.44608	0.0349	0.45052	0.0354	0.46098
0.0359	0.38541	0.0354	0.44681	0.035	0.45135	0.0355	0.46183
0.036	0.38618	0.0355	0.44754	0.0351	0.45217	0.0356	0.46267
0.0361	0.38694	0.0356	0.44827	0.0352	0.45298	0.0357	0.46351
0.0362	0.3877	0.0357	0.44899	0.0353	0.45379	0.0358	0.46434
0.0363	0.38846	0.0358	0.4497	0.0354	0.45459	0.0359	0.46516
0.0364	0.38921	0.0359	0.45041	0.0355	0.45539	0.036	0.46598
0.0365	0.38995	0.036	0.45112	0.0356	0.45618	0.0361	0.46679
0.0366	0.39069	0.0361	0.45182	0.0357	0.45697	0.0362	0.4676
0.0367	0.39142	0.0362	0.45251	0.0358	0.45775	0.0363	0.4684
0.0368	0.39215	0.0363	0.4532	0.0359	0.45853	0.0364	0.4692
0.0369	0.39287	0.0364	0.45389	0.036	0.4593	0.0365	0.46999
0.037	0.39359	0.0365	0.45457	0.0361	0.46006	0.0366	0.47078
0.0371	0.39431	0.0366	0.45525	0.0362	0.46082	0.0367	0.47156
0.0372	0.39502	0.0367	0.45592	0.0363	0.46158	0.0368	0.47233
0.0373	0.39572	0.0368	0.45659	0.0364	0.46233	0.0369	0.4731
0.0374	0.39642	0.0369	0.45725	0.0365	0.46307	0.037	0.47386
0.0375	0.39712	0.037	0.45791	0.0366	0.46381	0.0371	0.47462
0.0376	0.39781	0.0371	0.45856	0.0367	0.46454	0.0372	0.47538
0.0377	0.3985	0.0372	0.45921	0.0368	0.46527	0.0373	0.47612
0.0378	0.39918	0.0373	0.45986	0.0369	0.466	0.0374	0.47687
0.0379	0.39986	0.0374	0.4605	0.037	0.46672	0.0375	0.47761
0.038	0.40053	0.0375	0.46114	0.0371	0.46743	0.0376	0.47834
0.0381	0.4012	0.0376	0.46177	0.0372	0.46814	0.0377	0.47907
0.0382	0.40187	0.0377	0.4624	0.0373	0.46885	0.0378	0.47979
0.0383	0.40253	0.0378	0.46303	0.0374	0.46955	0.0379	0.48051
0.0384	0.40318	0.0379	0.46365	0.0375	0.47024	0.038	0.48122
0.0385	0.40384	0.038	0.46427	0.0376	0.47093	0.0381	0.48193
0.0386	0.40449	0.0381	0.46488	0.0377	0.47162	0.0382	0.48264
0.0387	0.40513	0.0382	0.46549	0.0378	0.4723	0.0383	0.48334
0.0388	0.40577	0.0383	0.4661	0.0379	0.47298	0.0384	0.48403
0.0389	0.40641	0.0384	0.4667	0.038	0.47365	0.0385	0.48473
0.039	0.40704	0.0385	0.4673	0.0381	0.47432	0.0386	0.48541
0.0391	0.40767	0.0386	0.46789	0.0382	0.47498	0.0387	0.48609
0.0392	0.40829	0.0387	0.46848	0.0383	0.47564	0.0388	0.48677
0.0393	0.40891	0.0388	0.46907	0.0384	0.4763	0.0389	0.48744
0.0394	0.40953	0.0389	0.46965	0.0385	0.47695	0.039	0.48811
0.0395	0.41015	0.039	0.47023	0.0386	0.4776	0.0391	0.48878
0.0396	0.41076	0.0391	0.47081	0.0387	0.47824	0.0392	0.48944
0.0397	0.41136	0.0392	0.47138	0.0388	0.47888	0.0393	0.49009
0.0398	0.41196	0.0393	0.47195	0.0389	0.47951	0.0394	0.49075
0.0399	0.41256	0.0394	0.47251	0.039	0.48014	0.0395	0.49139
0.04	0.41316	0.0395	0.47308	0.0391	0.48077	0.0396	0.49204
0.0401	0.41375	0.0396	0.47364	0.0392	0.48139	0.0397	0.49268
0.0402	0.41434	0.0397	0.47419	0.0393	0.48201	0.0398	0.49331
0.0403	0.41492	0.0398	0.47474	0.0394	0.48263	0.0399	0.49394
0.0404	0.4155	0.0399	0.47529	0.0395	0.48324	0.04	0.49457
0.0405	0.41608	0.04	0.47584	0.0396	0.48385	0.0401	0.4952
0.0406	0.41666	0.0401	0.47638	0.0397	0.48445	0.0402	0.49582
0.0407	0.41723	0.0402	0.47692	0.0398	0.48505	0.0403	0.49643
0.0408	0.41779	0.0403	0.47745	0.0399	0.48565	0.0404	0.49704
0.0409	0.41836	0.0404	0.47798	0.04	0.48624	0.0405	0.49765
0.041	0.41892	0.0405	0.47851	0.0401	0.48683	0.0406	0.49826
0.0411	0.41948	0.0406	0.47904	0.0402	0.48741	0.0407	0.49886
0.0412	0.42003	0.0407	0.47956	0.0403	0.488	0.0408	0.49946
0.0413	0.42058	0.0408	0.48008	0.0404	0.48858	0.0409	0.50005
0.0414	0.42113	0.0409	0.4806	0.0405	0.48915	0.041	0.50064
0.0415	0.42168	0.041	0.48111	0.0406	0.48972	0.0411	0.50123
0.0416	0.42222	0.0411	0.48162	0.0407	0.49029	0.0412	0.50181
0.0417	0.42276	0.0412	0.48213	0.0408	0.49085	0.0413	0.50239
0.0418	0.42329	0.0413	0.48263	0.0409	0.49141	0.0414	0.50297
0.0419	0.42382	0.0414	0.48314	0.041	0.49197	0.0415	0.50354
0.042	0.42435	0.0415	0.48363	0.0411	0.49253	0.0416	0.50411
0.0421	0.42488	0.0416	0.48413	0.0412	0.49308	0.0417	0.50467
0.0422	0.4254	0.0417	0.48462	0.0413	0.49363	0.0418	0.50524
0.0423	0.42592	0.0418	0.48511	0.0414	0.49417	0.0419	0.5058
0.0424	0.42644	0.0419	0.4856	0.0415	0.49471	0.042	0.50635
0.0425	0.42696	0.042	0.48609	0.0416	0.49525	0.0421	0.50691
0.0426	0.42747	0.0421	0.48657	0.0417	0.49579	0.0422	0.50745
0.0427	0.42798	0.0422	0.48705	0.0418	0.49632	0.0423	0.508
0.0428	0.42848	0.0423	0.48752	0.0419	0.49685	0.0424	0.50854
0.0429	0.42899	0.0424	0.488	0.042	0.49737	0.0425	0.50908
0.043	0.42949	0.0425	0.48847	0.0421	0.49789	0.0426	0.50962
0.0431	0.42999	0.0426	0.48894	0.0422	0.49841	0.0427	0.51015
0.0432	0.43048	0.0427	0.4894	0.0423	0.49893	0.0428	0.51069
0.0433	0.43097	0.0428	0.48987	0.0424	0.49944	0.0429	0.51121
0.0434	0.43146	0.0429	0.49033	0.0425	0.49996	0.043	0.51174
0.0435	0.43195	0.043	0.49079	0.0426	0.50046	0.0431	0.51226
0.0436	0.43243	0.0431	0.49124	0.0427	0.50097	0.0432	0.51278
0.0437	0.43292	0.0432	0.49169	0.0428	0.50147	0.0433	0.51329
0.0438	0.4334	0.0433	0.49214	0.0429	0.50197	0.0434	0.51381
0.0439	0.43387	0.0434	0.49259	0.043	0.50247	0.0435	0.51432
0.044	0.43435	0.0435	0.49304	0.0431	0.50296	0.0436	0.51482
0.0441	0.43482	0.0436	0.49348	0.0432	0.50345	0.0437	0.51533
0.0442	0.43529	0.0437	0.49392	0.0433	0.50394	0.0438	0.51583
0.0443	0.43575	0.0438	0.49436	0.0434	0.50443	0.0439	0.51633
0.0444	0.43622	0.0439	0.4948	0.0435	0.50491	0.044	0.51682
0.0445	0.43668	0.044	0.49523	0.0436	0.50539	0.0441	0.51732
0.0446	0.43714	0.0441	0.49566	0.0437	0.50587	0.0442	0.51781
0.0447	0.43759	0.0442	0.49609	0.0438	0.50634	0.0443	0.51829
0.0448	0.43805	0.0443	0.49652	0.0439	0.50681	0.0444	0.51878
0.0449	0.4385	0.0444	0.49694	0.044	0.50728	0.0445	0.51926
0.045	0.43895	0.0445	0.49736	0.0441	0.50775	0.0446	0.51974
0.0451	0.4394	0.0446	0.49778	0.0442	0.50821	0.0447	0.52022
0.0452	0.43984	0.0447	0.4982	0.0443	0.50868	0.0448	0.52069
0.0453	0.44028	0.0448	0.49862	0.0444	0.50913	0.0449	0.52116
0.0454	0.44072	0.0449	0.49903	0.0445	0.50959	0.045	0.52163
0.0455	0.44116	0.045	0.49944	0.0446	0.51005	0.0451	0.5221
0.0456	0.4416	0.0451	0.49985	0.0447	0.5105	0.0452	0.52256
0.0457	0.44203	0.0452	0.50026	0.0448	0.51095	0.0453	0.52303
0.0458	0.44246	0.0453	0.50066	0.0449	0.51139	0.0454	0.52349
0.0459	0.44289	0.0454	0.50107	0.045	0.51184	0.0455	0.52394
0.046	0.44332	0.0455	0.50147	0.0451	0.51228	0.0456	0.5244
0.0461	0.44374	0.0456	0.50187	0.0452	0.51272	0.0457	0.52485
0.0462	0.44416	0.0457	0.50226	0.0453	0.51316	0.0458	0.5253
0.0463	0.44459	0.0458	0.50266	0.0454	0.51359	0.0459	0.52574
0.0464	0.445	0.0459	0.50305	0.0455	0.51403	0.046	0.52619
0.0465	0.44542	0.046	0.50344	0.0456	0.51446	0.0461	0.52663
0.0466	0.44583	0.0461	0.50383	0.0457	0.51489	0.0462	0.52707
0.0467	0.44625	0.0462	0.50421	0.0458	0.51531	0.0463	0.52751
0.0468	0.44665	0.0463	0.5046	0.0459	0.51574	0.0464	0.52795
0.0469	0.44706	0.0464	0.50498	0.046	0.51616	0.0465	0.52838
0.047	0.44747	0.0465	0.50536	0.0461	0.51658	0.0466	0.52881
0.0471	0.44787	0.0466	0.50574	0.0462	0.517	0.0467	0.52924
0.0472	0.44827	0.0467	0.50612	0.0463	0.51741	0.0468	0.52966
0.0473	0.44867	0.0468	0.50649	0.0464	0.51783	0.0469	0.53009
0.0474	0.44907	0.0469	0.50686	0.0465	0.51824	0.047	0.53051
0.0475	0.44947	0.047	0.50723	0.0466	0.51864	0.0471	0.53093
0.0476	0.44986	0.0471	0.5076	0.0467	0.51905	0.0472	0.53135
0.0477	0.45025	0.0472	0.50797	0.0468	0.51946	0.0473	0.53176
0.0478	0.45064	0.0473	0.50834	0.0469	0.51986	0.0474	0.53218
0.0479	0.45103	0.0474	0.5087	0.047	0.52026	0.0475	0.53259
0.048	0.45142	0.0475	0.50906	0.0471	0.52066	0.0476	0.533
0.0481	0.4518	0.0476	0.50942	0.0472	0.52105	0.0477	0.53341
0.0482	0.45218	0.0477	0.50978	0.0473	0.52145	0.0478	0.53381
0.0483	0.45256	0.0478	0.51014	0.0474	0.52184	0.0479	0.53421
0.0484	0.45294	0.0479	0.51049	0.0475	0.52223	0.048	0.53462
0.0485	0.45332	0.048	0.51084	0.0476	0.52262	0.0481	0.53501
0.0486	0.4537	0.0481	0.5112	0.0477	0.52301	0.0482	0.53541
0.0487	0.45407	0.0482	0.51155	0.0478	0.52339	0.0483	0.53581
0.0488	0.45444	0.0483	0.51189	0.0479	0.52378	0.0484	0.5362
0.0489	0.45481	0.0484	0.51224	0.048	0.52416	0.0485	0.53659
0.049	0.45518	0.0485	0.51258	0.0481	0.52454	0.0486	0.53698
0.0491	0.45554	0.0486	0.51293	0.0482	0.52491	0.0487	0.53737
0.0492	0.45591	0.0487	0.51327	0.0483	0.52529	0.0488	0.53775
0.0493	0.45627	0.0488	0.51361	0.0484	0.52566	0.0489	0.53814
0.0494	0.45663	0.0489	0.51395	0.0485	0.52603	0.049	0.53852
0.0495	0.45699	0.049	0.51428	0.0486	0.5264	0.0491	0.5389
0.0496	0.45735	0.0491	0.51462	0.0487	0.52677	0.0492	0.53928
0.0497	0.45771	0.0492	0.51495	0.0488	0.52714	0.0493	0.53965
0.0498	0.45806	0.0493	0.51528	0.0489	0.5275	0.0494	0.54003
0.0499	0.45841	0.0494	0.51561	0.049	0.52786	0.0495	0.5404
0.05	0.45876	0.0495	0.51594	0.0491	0.52823	0.0496	0.54077
0.0501	0.45911	0.0496	0.51627	0.0492	0.52858	0.0497	0.54114
0.0502	0.45946	0.0497	0.51659	0.0493	0.52894	0.0498	0.54151
0.0503	0.45981	0.0498	0.51692	0.0494	0.5293	0.0499	0.54187
0.0504	0.46015	0.0499	0.51724	0.0495	0.52965	0.05	0.54224
0.0505	0.4605	0.05	0.51756	0.0496	0.53	0.0501	0.5426
0.0506	0.46084	0.0501	0.51788	0.0497	0.53036	0.0502	0.54296
0.0507	0.46118	0.0502	0.5182	0.0498	0.5307	0.0503	0.54332
0.0508	0.46152	0.0503	0.51851	0.0499	0.53105	0.0504	0.54367
0.0509	0.46185	0.0504	0.51883	0.05	0.5314	0.0505	0.54403
0.051	0.46219	0.0505	0.51914	0.0501	0.53174	0.0506	0.54438
0.0511	0.46252	0.0506	0.51945	0.0502	0.53208	0.0507	0.54473
0.0512	0.46285	0.0507	0.51977	0.0503	0.53242	0.0508	0.54508
0.0513	0.46318	0.0508	0.52007	0.0504	0.53276	0.0509	0.54543
0.0514	0.46351	0.0509	0.52038	0.0505	0.5331	0.051	0.54578
0.0515	0.46384	0.051	0.52069	0.0506	0.53344	0.0511	0.54612
0.0516	0.46417	0.0511	0.52099	0.0507	0.53377	0.0512	0.54647
0.0517	0.46449	0.0512	0.5213	0.0508	0.53411	0.0513	0.54681
0.0518	0.46482	0.0513	0.5216	0.0509	0.53444	0.0514	0.54715
0.0519	0.46514	0.0514	0.5219	0.051	0.53477	0.0515	0.54749
0.052	0.46546	0.0515	0.5222	0.0511	0.53509	0.0516	0.54782
0.0521	0.46578	0.0516	0.5225	0.0512	0.53542	0.0517	0.54816
0.0522	0.4661	0.0517	0.5228	0.0513	0.53575	0.0518	0.54849
0.0523	0.46641	0.0518	0.52309	0.0514	0.53607	0.0519	0.54883
0.0524	0.46673	0.0519	0.52339	0.0515	0.53639	0.052	0.54916
0.0525	0.46704	0.052	0.52368	0.0516	0.53671	0.0521	0.54949
0.0526	0.46735	0.0521	0.52397	0.0517	0.53703	0.0522	0.54982
0.0527	0.46766	0.0522	0.52426	0.0518	0.53735	0.0523	0.55014
0.0528	0.46797	0.0523	0.52455	0.0519	0.53767	0.0524	0.55047
0.0529	0.46828	0.0524	0.52484	0.052	0.53798	0.0525	0.55079
0.053	0.46859	0.0525	0.52512	0.0521	0.5383	0.0526	0.55111
0.0531	0.46889	0.0526	0.52541	0.0522	0.53861	0.0527	0.55143
0.0532	0.4692	0.0527	0.52569	0.0523	0.53892	0.0528	0.55175
0.0533	0.4695	0.0528	0.52598	0.0524	0.53923	0.0529	0.55207
0.0534	0.4698	0.0529	0.52626	0.0525	0.53954	0.053	0.55239
0.0535	0.4701	0.053	0.52654	0.0526	0.53984	0.0531	0.5527
0.0536	0.4704	0.0531	0.52682	0.0527	0.54015	0.0532	0.55302
0.0537	0.4707	0.0532	0.52709	0.0528	0.54045	0.0533	0.55333
0.0538	0.47099	0.0533	0.52737	0.0529	0.54076	0.0534	0.55364
0.0539	0.47129	0.0534	0.52765	0.053	0.54106	0.0535	0.55395
0.054	0.47158	0.0535	0.52792	0.0531	0.54136	0.0536	0.55426
0.0541	0.47188	0.0536	0.52819	0.0532	0.54166	0.0537	0.55456
0.0542	0.47217	0.0537	0.52846	0.0533	0.54195	0.0538	0.55487
0.0543	0.47246	0.0538	0.52874	0.0534	0.54225	0.0539	0.55517
0.0544	0.47275	0.0539	0.529	0.0535	0.54254	0.054	0.55547
0.0545	0.47303	0.054	0.52927	0.0536	0.54284	0.0541	0.55578
0.0546	0.47332	0.0541	0.52954	0.0537	0.54313	0.0542	0.55608
0.0547	0.47361	0.0542	0.52981	0.0538	0.54342	0.0543	0.55637
0.0548	0.47389	0.0543	0.53007	0.0539	0.54371	0.0544	0.55667
0.0549	0.47417	0.0544	0.53034	0.054	0.544	0.0545	0.55697
0.055	0.47445	0.0545	0.5306	0.0541	0.54429	0.0546	0.55726
0.0551	0.47473	0.0546	0.53086	0.0542	0.54457	0.0547	0.55756
0.0552	0.47501	0.0547	0.53112	0.0543	0.54486	0.0548	0.55785
0.0553	0.47529	0.0548	0.53138	0.0544	0.54514	0.0549	0.55814
0.0554	0.47557	0.0549	0.53164	0.0545	0.54542	0.055	0.55843
0.0555	0.47585	0.055	0.5319	0.0546	0.5457	0.0551	0.55872
0.0556	0.47612	0.0551	0.53215	0.0547	0.54598	0.0552	0.55901
0.0557	0.47639	0.0552	0.53241	0.0548	0.54626	0.0553	0.55929
0.0558	0.47667	0.0553	0.53266	0.0549	0.54654	0.0554	0.55958
0.0559	0.47694	0.0554	0.53291	0.055	0.54681	0.0555	0.55986
0.056	0.47721	0.0555	0.53317	0.0551	0.54709	0.0556	0.56014
0.0561	0.47748	0.0556	0.53342	0.0552	0.54736	0.0557	0.56042
0.0562	0.47775	0.0557	0.53367	0.0553	0.54764	0.0558	0.5607
0.0563	0.47801	0.0558	0.53392	0.0554	0.54791	0.0559	0.56098
0.0564	0.47828	0.0559	0.53416	0.0555	0.54818	0.056	0.56126
0.0565	0.47854	0.056	0.53441	0.0556	0.54845	0.0561	0.56154
0.0566	0.47881	0.0561	0.53466	0.0557	0.54872	0.0562	0.56181
0.0567	0.47907	0.0562	0.5349	0.0558	0.54898	0.0563	0.56209
0.0568	0.47933	0.0563	0.53514	0.0559	0.54925	0.0564	0.56236
0.0569	0.47959	0.0564	0.53539	0.056	0.54951	0.0565	0.56263
0.057	0.47985	0.0565	0.53563	0.0561	0.54978	0.0566	0.5629
0.0571	0.48011	0.0566	0.53587	0.0562	0.55004	0.0567	0.56317
0.0572	0.48037	0.0567	0.53611	0.0563	0.5503	0.0568	0.56344
0.0573	0.48062	0.0568	0.53635	0.0564	0.55056	0.0569	0.56371
0.0574	0.48088	0.0569	0.53659	0.0565	0.55082	0.057	0.56398
0.0575	0.48113	0.057	0.53682	0.0566	0.55108	0.0571	0.56424
0.0576	0.48139	0.0571	0.53706	0.0567	0.55134	0.0572	0.5645
0.0577	0.48164	0.0572	0.53729	0.0568	0.55159	0.0573	0.56477
0.0578	0.48189	0.0573	0.53753	0.0569	0.55185	0.0574	0.56503
0.0579	0.48214	0.0574	0.53776	0.057	0.5521	0.0575	0.56529
0.058	0.48239	0.0575	0.53799	0.0571	0.55236	0.0576	0.56555
0.0581	0.48264	0.0576	0.53823	0.0572	0.55261	0.0577	0.56581
0.0582	0.48289	0.0577	0.53846	0.0573	0.55286	0.0578	0.56607
0.0583	0.48313	0.0578	0.53869	0.0574	0.55311	0.0579	0.56632
0.0584	0.48338	0.0579	0.53891	0.0575	0.55336	0.058	0.56658
0.0585	0.48362	0.058	0.53914	0.0576	0.55361	0.0581	0.56683
0.0586	0.48387	0.0581	0.53937	0.0577	0.55385	0.0582	0.56709
0.0587	0.48411	0.0582	0.53959	0.0578	0.5541	0.0583	0.56734
0.0588	0.48435	0.0583	0.53982	0.0579	0.55435	0.0584	0.56759
0.0589	0.48459	0.0584	0.54004	0.058	0.55459	0.0585	0.56784
0.059	0.48483	0.0585	0.54027	0.0581	0.55483	0.0586	0.56809
0.0591	0.48507	0.0586	0.54049	0.0582	0.55507	0.0587	0.56834
0.0592	0.48531	0.0587	0.54071	0.0583	0.55532	0.0588	0.56859
0.0593	0.48555	0.0588	0.54093	0.0584	0.55556	0.0589	0.56884
0.0594	0.48578	0.0589	0.54115	0.0585	0.5558	0.059	0.56908
0.0595	0.48602	0.059	0.54137	0.0586	0.55603	0.0591	0.56933
0.0596	0.48625	0.0591	0.54159	0.0587	0.55627	0.0592	0.56957
0.0597	0.48649	0.0592	0.54181	0.0588	0.55651	0.0593	0.56981
0.0598	0.48672	0.0593	0.54202	0.0589	0.55674	0.0594	0.57006
0.0599	0.48695	0.0594	0.54224	0.059	0.55698	0.0595	0.5703
0.06	0.48718	0.0595	0.54245	0.0591	0.55721	0.0596	0.57054
0.0601	0.48741	0.0596	0.54267	0.0592	0.55744	0.0597	0.57078
0.0602	0.48764	0.0597	0.54288	0.0593	0.55768	0.0598	0.57101
0.0603	0.48787	0.0598	0.54309	0.0594	0.55791	0.0599	0.57125
0.0604	0.4881	0.0599	0.5433	0.0595	0.55814	0.06	0.57149
0.0605	0.48832	0.06	0.54352	0.0596	0.55837	0.0601	0.57172
0.0606	0.48855	0.0601	0.54373	0.0597	0.55859	0.0602	0.57196
0.0607	0.48877	0.0602	0.54393	0.0598	0.55882	0.0603	0.57219
0.0608	0.489	0.0603	0.54414	0.0599	0.55905	0.0604	0.57242
0.0609	0.48922	0.0604	0.54435	0.06	0.55927	0.0605	0.57265
0.061	0.48944	0.0605	0.54456	0.0601	0.5595	0.0606	0.57289
0.0611	0.48967	0.0606	0.54476	0.0602	0.55972	0.0607	0.57312
0.0612	0.48989	0.0607	0.54497	0.0603	0.55995	0.0608	0.57334
0.0613	0.49011	0.0608	0.54517	0.0604	0.56017	0.0609	0.57357
0.0614	0.49033	0.0609	0.54538	0.0605	0.56039	0.061	0.5738
0.0615	0.49054	0.061	0.54558	0.0606	0.56061	0.0611	0.57403
0.0616	0.49076	0.0611	0.54578	0.0607	0.56083	0.0612	0.57425
0.0617	0.49098	0.0612	0.54598	0.0608	0.56105	0.0613	0.57448
0.0618	0.49119	0.0613	0.54618	0.0609	0.56127	0.0614	0.5747
0.0619	0.49141	0.0614	0.54638	0.061	0.56148	0.0615	0.57492
0.062	0.49162	0.0615	0.54658	0.0611	0.5617	0.0616	0.57515
0.0621	0.49184	0.0616	0.54678	0.0612	0.56192	0.0617	0.57537
0.0622	0.49205	0.0617	0.54698	0.0613	0.56213	0.0618	0.57559
0.0623	0.49226	0.0618	0.54718	0.0614	0.56235	0.0619	0.57581
0.0624	0.49247	0.0619	0.54737	0.0615	0.56256	0.062	0.57603
0.0625	0.49268	0.062	0.54757	0.0616	0.56277	0.0621	0.57624
0.0626	0.49289	0.0621	0.54776	0.0617	0.56298	0.0622	0.57646
0.0627	0.4931	0.0622	0.54796	0.0618	0.56319	0.0623	0.57668
0.0628	0.49331	0.0623	0.54815	0.0619	0.5634	0.0624	0.57689
0.0629	0.49352	0.0624	0.54834	0.062	0.56361	0.0625	0.57711
0.063	0.49372	0.0625	0.54854	0.0621	0.56382	0.0626	0.57732
0.0631	0.49393	0.0626	0.54873	0.0622	0.56403	0.0627	0.57754
0.0632	0.49414	0.0627	0.54892	0.0623	0.56424	0.0628	0.57775
0.0633	0.49434	0.0628	0.54911	0.0624	0.56444	0.0629	0.57796
0.0634	0.49454	0.0629	0.5493	0.0625	0.56465	0.063	0.57817
0.0635	0.49475	0.063	0.54949	0.0626	0.56485	0.0631	0.57838
0.0636	0.49495	0.0631	0.54967	0.0627	0.56506	0.0632	0.57859
0.0637	0.49515	0.0632	0.54986	0.0628	0.56526	0.0633	0.5788
0.0638	0.49535	0.0633	0.55005	0.0629	0.56546	0.0634	0.57901
0.0639	0.49555	0.0634	0.55023	0.063	0.56566	0.0635	0.57921
0.064	0.49575	0.0635	0.55042	0.0631	0.56586	0.0636	0.57942
0.0641	0.49595	0.0636	0.5506	0.0632	0.56607	0.0637	0.57963
0.0642	0.49615	0.0637	0.55079	0.0633	0.56626	0.0638	0.57983
0.0643	0.49635	0.0638	0.55097	0.0634	0.56646	0.0639	0.58004
0.0644	0.49654	0.0639	0.55115	0.0635	0.56666	0.064	0.58024
0.0645	0.49674	0.064	0.55134	0.0636	0.56686	0.0641	0.58044
0.0646	0.49693	0.0641	0.55152	0.0637	0.56706	0.0642	0.58064
0.0647	0.49713	0.0642	0.5517	0.0638	0.56725	0.0643	0.58084
0.0648	0.49732	0.0643	0.55188	0.0639	0.56745	0.0644	0.58104
0.0649	0.49752	0.0644	0.55206	0.064	0.56764	0.0645	0.58124
0.065	0.49771	0.0645	0.55224	0.0641	0.56784	0.0646	0.58144
0.0651	0.4979	0.0646	0.55242	0.0642	0.56803	0.0647	0.58164
0.0652	0.49809	0.0647	0.55259	0.0643	0.56822	0.0648	0.58184
0.0653	0.49828	0.0648	0.55277	0.0644	0.56841	0.0649	0.58204
0.0654	0.49847	0.0649	0.55295	0.0645	0.5686	0.065	0.58223
0.0655	0.49866	0.065	0.55312	0.0646	0.56879	0.0651	0.58243
0.0656	0.49885	0.0651	0.5533	0.0647	0.56898	0.0652	0.58262
0.0657	0.49904	0.0652	0.55347	0.0648	0.56917	0.0653	0.58282
0.0658	0.49923	0.0653	0.55365	0.0649	0.56936	0.0654	0.58301
0.0659	0.49941	0.0654	0.55382	0.065	0.56955	0.0655	0.5832
0.066	0.4996	0.0655	0.55399	0.0651	0.56974	0.0656	0.5834
0.0661	0.49979	0.0656	0.55416	0.0652	0.56992	0.0657	0.58359
0.0662	0.49997	0.0657	0.55434	0.0653	0.57011	0.0658	0.58378
0.0663	0.50016	0.0658	0.55451	0.0654	0.57029	0.0659	0.58397
0.0664	0.50034	0.0659	0.55468	0.0655	0.57048	0.066	0.58416
0.0665	0.50052	0.066	0.55485	0.0656	0.57066	0.0661	0.58435
0.0666	0.5007	0.0661	0.55502	0.0657	0.57085	0.0662	0.58453
0.0667	0.50089	0.0662	0.55518	0.0658	0.57103	0.0663	0.58472
0.0668	0.50107	0.0663	0.55535	0.0659	0.57121	0.0664	0.58491
0.0669	0.50125	0.0664	0.55552	0.066	0.57139	0.0665	0.58509
0.067	0.50143	0.0665	0.55569	0.0661	0.57157	0.0666	0.58528
0.0671	0.50161	0.0666	0.55585	0.0662	0.57175	0.0667	0.58547
0.0672	0.50179	0.0667	0.55602	0.0663	0.57193	0.0668	0.58565
0.0673	0.50196	0.0668	0.55618	0.0664	0.57211	0.0669	0.58583
0.0674	0.50214	0.0669	0.55635	0.0665	0.57229	0.067	0.58602
0.0675	0.50232	0.067	0.55651	0.0666	0.57247	0.0671	0.5862
0.0676	0.5025	0.0671	0.55668	0.0667	0.57264	0.0672	0.58638
0.0677	0.50267	0.0672	0.55684	0.0668	0.57282	0.0673	0.58656
0.0678	0.50285	0.0673	0.557	0.0669	0.573	0.0674	0.58674
0.0679	0.50302	0.0674	0.55716	0.067	0.57317	0.0675	0.58692
0.068	0.5032	0.0675	0.55733	0.0671	0.57335	0.0676	0.5871
0.0681	0.50337	0.0676	0.55749	0.0672	0.57352	0.0677	0.58728
0.0682	0.50354	0.0677	0.55765	0.0673	0.57369	0.0678	0.58746
0.0683	0.50371	0.0678	0.55781	0.0674	0.57387	0.0679	0.58764
0.0684	0.50389	0.0679	0.55797	0.0675	0.57404	0.068	0.58781
0.0685	0.50406	0.068	0.55813	0.0676	0.57421	0.0681	0.58799
0.0686	0.50423	0.0681	0.55828	0.0677	0.57438	0.0682	0.58816
0.0687	0.5044	0.0682	0.55844	0.0678	0.57455	0.0683	0.58834
0.0688	0.50457	0.0683	0.5586	0.0679	0.57472	0.0684	0.58851
0.0689	0.50474	0.0684	0.55876	0.068	0.57489	0.0685	0.58869
0.069	0.50491	0.0685	0.55891	0.0681	0.57506	0.0686	0.58886
0.0691	0.50507	0.0686	0.55907	0.0682	0.57523	0.0687	0.58903
0.0692	0.50524	0.0687	0.55922	0.0683	0.5754	0.0688	0.58921
0.0693	0.50541	0.0688	0.55938	0.0684	0.57556	0.0689	0.58938
0.0694	0.50557	0.0689	0.55953	0.0685	0.57573	0.069	0.58955
0.0695	0.50574	0.069	0.55969	0.0686	0.5759	0.0691	0.58972
0.0696	0.50591	0.0691	0.55984	0.0687	0.57606	0.0692	0.58989
0.0697	0.50607	0.0692	0.55999	0.0688	0.57623	0.0693	0.59006
0.0698	0.50623	0.0693	0.56014	0.0689	0.57639	0.0694	0.59023
0.0699	0.5064	0.0694	0.56029	0.069	0.57656	0.0695	0.5904
0.07	0.50656	0.0695	0.56045	0.0691	0.57672	0.0696	0.59056
0.0701	0.50672	0.0696	0.5606	0.0692	0.57688	0.0697	0.59073
0.0702	0.50689	0.0697	0.56075	0.0693	0.57704	0.0698	0.5909
0.0703	0.50705	0.0698	0.5609	0.0694	0.57721	0.0699	0.59106
0.0704	0.50721	0.0699	0.56105	0.0695	0.57737	0.07	0.59123
0.0705	0.50737	0.07	0.56119	0.0696	0.57753	0.0701	0.59139
0.0706	0.50753	0.0701	0.56134	0.0697	0.57769	0.0702	0.59156
0.0707	0.50769	0.0702	0.56149	0.0698	0.57785	0.0703	0.59172
0.0708	0.50785	0.0703	0.56164	0.0699	0.57801	0.0704	0.59189
0.0709	0.50801	0.0704	0.56179	0.07	0.57817	0.0705	0.59205
0.071	0.50817	0.0705	0.56193	0.0701	0.57832	0.0706	0.59221
0.0711	0.50832	0.0706	0.56208	0.0702	0.57848	0.0707	0.59237
0.0712	0.50848	0.0707	0.56222	0.0703	0.57864	0.0708	0.59253
0.0713	0.50864	0.0708	0.56237	0.0704	0.5788	0.0709	0.59269
0.0714	0.50879	0.0709	0.56251	0.0705	0.57895	0.071	0.59286
0.0715	0.50895	0.071	0.56266	0.0706	0.57911	0.0711	0.59301
0.0716	0.5091	0.0711	0.5628	0.0707	0.57926	0.0712	0.59317
0.0717	0.50926	0.0712	0.56294	0.0708	0.57942	0.0713	0.59333
0.0718	0.50941	0.0713	0.56309	0.0709	0.57957	0.0714	0.59349
0.0719	0.50957	0.0714	0.56323	0.071	0.57972	0.0715	0.59365
0.072	0.50972	0.0715	0.56337	0.0711	0.57988	0.0716	0.59381
0.0721	0.50987	0.0716	0.56351	0.0712	0.58003	0.0717	0.59396
0.0722	0.51002	0.0717	0.56365	0.0713	0.58018	0.0718	0.59412
0.0723	0.51018	0.0718	0.56379	0.0714	0.58033	0.0719	0.59427
0.0724	0.51033	0.0719	0.56393	0.0715	0.58049	0.072	0.59443
0.0725	0.51048	0.072	0.56407	0.0716	0.58064	0.0721	0.59458
0.0726	0.51063	0.0721	0.56421	0.0717	0.58079	0.0722	0.59474
0.0727	0.51078	0.0722	0.56435	0.0718	0.58094	0.0723	0.59489
0.0728	0.51093	0.0723	0.56449	0.0719	0.58109	0.0724	0.59505
0.0729	0.51108	0.0724	0.56463	0.072	0.58123	0.0725	0.5952
0.073	0.51123	0.0725	0.56477	0.0721	0.58138	0.0726	0.59535
0.0731	0.51137	0.0726	0.5649	0.0722	0.58153	0.0727	0.5955
0.0732	0.51152	0.0727	0.56504	0.0723	0.58168	0.0728	0.59565
0.0733	0.51167	0.0728	0.56518	0.0724	0.58183	0.0729	0.59581
0.0734	0.51182	0.0729	0.56531	0.0725	0.58197	0.073	0.59596
0.0735	0.51196	0.073	0.56545	0.0726	0.58212	0.0731	0.59611
0.0736	0.51211	0.0731	0.56558	0.0727	0.58226	0.0732	0.59625
0.0737	0.51225	0.0732	0.56572	0.0728	0.58241	0.0733	0.5964
0.0738	0.5124	0.0733	0.56585	0.0729	0.58255	0.0734	0.59655
0.0739	0.51254	0.0734	0.56599	0.073	0.5827	0.0735	0.5967
0.074	0.51269	0.0735	0.56612	0.0731	0.58284	0.0736	0.59685
0.0741	0.51283	0.0736	0.56625	0.0732	0.58299	0.0737	0.597
0.0742	0.51298	0.0737	0.56639	0.0733	0.58313	0.0738	0.59714
0.0743	0.51312	0.0738	0.56652	0.0734	0.58327	0.0739	0.59729
0.0744	0.51326	0.0739	0.56665	0.0735	0.58341	0.074	0.59743
0.0745	0.5134	0.074	0.56678	0.0736	0.58355	0.0741	0.59758
0.0746	0.51354	0.0741	0.56691	0.0737	0.5837	0.0742	0.59772
0.0747	0.51369	0.0742	0.56704	0.0738	0.58384	0.0743	0.59787
0.0748	0.51383	0.0743	0.56717	0.0739	0.58398	0.0744	0.59801
0.0749	0.51397	0.0744	0.5673	0.074	0.58412	0.0745	0.59816
0.075	0.51411	0.0745	0.56743	0.0741	0.58426	0.0746	0.5983
0.0751	0.51425	0.0746	0.56756	0.0742	0.5844	0.0747	0.59844
0.0752	0.51439	0.0747	0.56769	0.0743	0.58453	0.0748	0.59859
0.0753	0.51452	0.0748	0.56782	0.0744	0.58467	0.0749	0.59873
0.0754	0.51466	0.0749	0.56795	0.0745	0.58481	0.075	0.59887
0.0755	0.5148	0.075	0.56807	0.0746	0.58495	0.0751	0.59901
0.0756	0.51494	0.0751	0.5682	0.0747	0.58508	0.0752	0.59915
0.0757	0.51508	0.0752	0.56833	0.0748	0.58522	0.0753	0.59929
0.0758	0.51521	0.0753	0.56845	0.0749	0.58536	0.0754	0.59943
0.0759	0.51535	0.0754	0.56858	0.075	0.58549	0.0755	0.59957
0.076	0.51548	0.0755	0.56871	0.0751	0.58563	0.0756	0.59971
0.0761	0.51562	0.0756	0.56883	0.0752	0.58576	0.0757	0.59985
0.0762	0.51575	0.0757	0.56896	0.0753	0.5859	0.0758	0.59999
0.0763	0.51589	0.0758	0.56908	0.0754	0.58603	0.0759	0.60012
0.0764	0.51602	0.0759	0.5692	0.0755	0.58617	0.076	0.60026
0.0765	0.51616	0.076	0.56933	0.0756	0.5863	0.0761	0.6004
0.0766	0.51629	0.0761	0.56945	0.0757	0.58643	0.0762	0.60053
0.0767	0.51642	0.0762	0.56958	0.0758	0.58657	0.0763	0.60067
0.0768	0.51656	0.0763	0.5697	0.0759	0.5867	0.0764	0.60081
0.0769	0.51669	0.0764	0.56982	0.076	0.58683	0.0765	0.60094
0.077	0.51682	0.0765	0.56994	0.0761	0.58696	0.0766	0.60108
0.0771	0.51695	0.0766	0.57006	0.0762	0.58709	0.0767	0.60121
0.0772	0.51708	0.0767	0.57019	0.0763	0.58722	0.0768	0.60134
0.0773	0.51722	0.0768	0.57031	0.0764	0.58735	0.0769	0.60148
0.0774	0.51735	0.0769	0.57043	0.0765	0.58748	0.077	0.60161
0.0775	0.51748	0.077	0.57055	0.0766	0.58761	0.0771	0.60174
0.0776	0.51761	0.0771	0.57067	0.0767	0.58774	0.0772	0.60188
0.0777	0.51774	0.0772	0.57079	0.0768	0.58787	0.0773	0.60201
0.0778	0.51786	0.0773	0.57091	0.0769	0.588	0.0774	0.60214
0.0779	0.51799	0.0774	0.57103	0.077	0.58813	0.0775	0.60227
0.078	0.51812	0.0775	0.57114	0.0771	0.58825	0.0776	0.6024
0.0781	0.51825	0.0776	0.57126	0.0772	0.58838	0.0777	0.60253
0.0782	0.51838	0.0777	0.57138	0.0773	0.58851	0.0778	0.60266
0.0783	0.5185	0.0778	0.5715	0.0774	0.58863	0.0779	0.60279
0.0784	0.51863	0.0779	0.57162	0.0775	0.58876	0.078	0.60292
0.0785	0.51876	0.078	0.57173	0.0776	0.58889	0.0781	0.60305
0.0786	0.51888	0.0781	0.57185	0.0777	0.58901	0.0782	0.60318
0.0787	0.51901	0.0782	0.57197	0.0778	0.58914	0.0783	0.60331
0.0788	0.51914	0.0783	0.57208	0.0779	0.58926	0.0784	0.60344
0.0789	0.51926	0.0784	0.5722	0.078	0.58939	0.0785	0.60357
0.079	0.51939	0.0785	0.57231	0.0781	0.58951	0.0786	0.60369
0.0791	0.51951	0.0786	0.57243	0.0782	0.58963	0.0787	0.60382
0.0792	0.51963	0.0787	0.57254	0.0783	0.58976	0.0788	0.60395
0.0793	0.51976	0.0788	0.57266	0.0784	0.58988	0.0789	0.60407
0.0794	0.51988	0.0789	0.57277	0.0785	0.59	0.079	0.6042
0.0795	0.52	0.079	0.57288	0.0786	0.59013	0.0791	0.60432
0.0796	0.52013	0.0791	0.573	0.0787	0.59025	0.0792	0.60445
0.0797	0.52025	0.0792	0.57311	0.0788	0.59037	0.0793	0.60457
0.0798	0.52037	0.0793	0.57322	0.0789	0.59049	0.0794	0.6047
0.0799	0.52049	0.0794	0.57334	0.079	0.59061	0.0795	0.60482
0.08	0.52061	0.0795	0.57345	0.0791	0.59073	0.0796	0.60495
0.0801	0.52074	0.0796	0.57356	0.0792	0.59085	0.0797	0.60507
0.0802	0.52086	0.0797	0.57367	0.0793	0.59097	0.0798	0.60519
0.0803	0.52098	0.0798	0.57378	0.0794	0.59109	0.0799	0.60531
0.0804	0.5211	0.0799	0.57389	0.0795	0.59121	0.08	0.60544
0.0805	0.52122	0.08	0.574	0.0796	0.59133	0.0801	0.60556
0.0806	0.52134	0.0801	0.57411	0.0797	0.59145	0.0802	0.60568
0.0807	0.52145	0.0802	0.57422	0.0798	0.59157	0.0803	0.6058
0.0808	0.52157	0.0803	0.57433	0.0799	0.59168	0.0804	0.60592
0.0809	0.52169	0.0804	0.57444	0.08	0.5918	0.0805	0.60604
0.081	0.52181	0.0805	0.57455	0.0801	0.59192	0.0806	0.60616
0.0811	0.52193	0.0806	0.57466	0.0802	0.59203	0.0807	0.60628
0.0812	0.52205	0.0807	0.57477	0.0803	0.59215	0.0808	0.6064
0.0813	0.52216	0.0808	0.57488	0.0804	0.59227	0.0809	0.60652
0.0814	0.52228	0.0809	0.57499	0.0805	0.59238	0.081	0.60664
0.0815	0.5224	0.081	0.57509	0.0806	0.5925	0.0811	0.60676
0.0816	0.52251	0.0811	0.5752	0.0807	0.59261	0.0812	0.60688
0.0817	0.52263	0.0812	0.57531	0.0808	0.59273	0.0813	0.607
0.0818	0.52274	0.0813	0.57541	0.0809	0.59284	0.0814	0.60711
0.0819	0.52286	0.0814	0.57552	0.081	0.59296	0.0815	0.60723
0.082	0.52297	0.0815	0.57563	0.0811	0.59307	0.0816	0.60735
0.0821	0.52309	0.0816	0.57573	0.0812	0.59319	0.0817	0.60746
0.0822	0.5232	0.0817	0.57584	0.0813	0.5933	0.0818	0.60758
0.0823	0.52332	0.0818	0.57594	0.0814	0.59341	0.0819	0.6077
0.0824	0.52343	0.0819	0.57605	0.0815	0.59353	0.082	0.60781
0.0825	0.52354	0.082	0.57615	0.0816	0.59364	0.0821	0.60793
0.0826	0.52366	0.0821	0.57626	0.0817	0.59375	0.0822	0.60804
0.0827	0.52377	0.0822	0.57636	0.0818	0.59386	0.0823	0.60816
0.0828	0.52388	0.0823	0.57647	0.0819	0.59397	0.0824	0.60827
0.0829	0.52399	0.0824	0.57657	0.082	0.59408	0.0825	0.60839
0.083	0.52411	0.0825	0.57667	0.0821	0.5942	0.0826	0.6085
0.0831	0.52422	0.0826	0.57678	0.0822	0.59431	0.0827	0.60861
0.0832	0.52433	0.0827	0.57688	0.0823	0.59442	0.0828	0.60873
0.0833	0.52444	0.0828	0.57698	0.0824	0.59453	0.0829	0.60884
0.0834	0.52455	0.0829	0.57708	0.0825	0.59464	0.083	0.60895
0.0835	0.52466	0.083	0.57718	0.0826	0.59475	0.0831	0.60906
0.0836	0.52477	0.0831	0.57729	0.0827	0.59485	0.0832	0.60918
0.0837	0.52488	0.0832	0.57739	0.0828	0.59496	0.0833	0.60929
0.0838	0.52499	0.0833	0.57749	0.0829	0.59507	0.0834	0.6094
0.0839	0.5251	0.0834	0.57759	0.083	0.59518	0.0835	0.60951
0.084	0.52521	0.0835	0.57769	0.0831	0.59529	0.0836	0.60962
0.0841	0.52532	0.0836	0.57779	0.0832	0.5954	0.0837	0.60973
0.0842	0.52543	0.0837	0.57789	0.0833	0.5955	0.0838	0.60984
0.0843	0.52553	0.0838	0.57799	0.0834	0.59561	0.0839	0.60995
0.0844	0.52564	0.0839	0.57809	0.0835	0.59572	0.084	0.61006
0.0845	0.52575	0.084	0.57819	0.0836	0.59582	0.0841	0.61017
0.0846	0.52586	0.0841	0.57829	0.0837	0.59593	0.0842	0.61028
0.0847	0.52596	0.0842	0.57839	0.0838	0.59604	0.0843	0.61039
0.0848	0.52607	0.0843	0.57849	0.0839	0.59614	0.0844	0.6105
0.0849	0.52618	0.0844	0.57858	0.084	0.59625	0.0845	0.61061
0.085	0.52628	0.0845	0.57868	0.0841	0.59635	0.0846	0.61071
0.0851	0.52639	0.0846	0.57878	0.0842	0.59646	0.0847	0.61082
0.0852	0.5265	0.0847	0.57888	0.0843	0.59656	0.0848	0.61093
0.0853	0.5266	0.0848	0.57898	0.0844	0.59667	0.0849	0.61104
0.0854	0.52671	0.0849	0.57907	0.0845	0.59677	0.085	0.61114
0.0855	0.52681	0.085	0.57917	0.0846	0.59687	0.0851	0.61125
0.0856	0.52692	0.0851	0.57927	0.0847	0.59698	0.0852	0.61135
0.0857	0.52702	0.0852	0.57936	0.0848	0.59708	0.0853	0.61146
0.0858	0.52712	0.0853	0.57946	0.0849	0.59718	0.0854	0.61157
0.0859	0.52723	0.0854	0.57955	0.085	0.59729	0.0855	0.61167
0.086	0.52733	0.0855	0.57965	0.0851	0.59739	0.0856	0.61178
0.0861	0.52743	0.0856	0.57974	0.0852	0.59749	0.0857	0.61188
0.0862	0.52754	0.0857	0.57984	0.0853	0.59759	0.0858	0.61199
0.0863	0.52764	0.0858	0.57993	0.0854	0.59769	0.0859	0.61209
0.0864	0.52774	0.0859	0.58003	0.0855	0.5978	0.086	0.61219
0.0865	0.52785	0.086	0.58012	0.0856	0.5979	0.0861	0.6123
0.0866	0.52795	0.0861	0.58022	0.0857	0.598	0.0862	0.6124
0.0867	0.52805	0.0862	0.58031	0.0858	0.5981	0.0863	0.6125
0.0868	0.52815	0.0863	0.5804	0.0859	0.5982	0.0864	0.61261
0.0869	0.52825	0.0864	0.5805	0.086	0.5983	0.0865	0.61271
0.087	0.52835	0.0865	0.58059	0.0861	0.5984	0.0866	0.61281
0.0871	0.52845	0.0866	0.58068	0.0862	0.5985	0.0867	0.61291
0.0872	0.52855	0.0867	0.58078	0.0863	0.5986	0.0868	0.61302
0.0873	0.52865	0.0868	0.58087	0.0864	0.5987	0.0869	0.61312
0.0874	0.52875	0.0869	0.58096	0.0865	0.5988	0.087	0.61322
0.0875	0.52885	0.087	0.58105	0.0866	0.59889	0.0871	0.61332
0.0876	0.52895	0.0871	0.58114	0.0867	0.59899	0.0872	0.61342
0.0877	0.52905	0.0872	0.58124	0.0868	0.59909	0.0873	0.61352
0.0878	0.52915	0.0873	0.58133	0.0869	0.59919	0.0874	0.61362
0.0879	0.52925	0.0874	0.58142	0.087	0.59929	0.0875	0.61372
0.088	0.52935	0.0875	0.58151	0.0871	0.59938	0.0876	0.61382
0.0881	0.52945	0.0876	0.5816	0.0872	0.59948	0.0877	0.61392
0.0882	0.52954	0.0877	0.58169	0.0873	0.59958	0.0878	0.61402
0.0883	0.52964	0.0878	0.58178	0.0874	0.59967	0.0879	0.61412
0.0884	0.52974	0.0879	0.58187	0.0875	0.59977	0.088	0.61422
0.0885	0.52984	0.088	0.58196	0.0876	0.59987	0.0881	0.61432
0.0886	0.52993	0.0881	0.58205	0.0877	0.59996	0.0882	0.61442
0.0887	0.53003	0.0882	0.58214	0.0878	0.60006	0.0883	0.61451
0.0888	0.53013	0.0883	0.58223	0.0879	0.60015	0.0884	0.61461
0.0889	0.53022	0.0884	0.58232	0.088	0.60025	0.0885	0.61471
0.089	0.53032	0.0885	0.5824	0.0881	0.60034	0.0886	0.61481
0.0891	0.53042	0.0886	0.58249	0.0882	0.60044	0.0887	0.6149
0.0892	0.53051	0.0887	0.58258	0.0883	0.60053	0.0888	0.615
0.0893	0.53061	0.0888	0.58267	0.0884	0.60063	0.0889	0.6151
0.0894	0.5307	0.0889	0.58276	0.0885	0.60072	0.089	0.61519
0.0895	0.5308	0.089	0.58284	0.0886	0.60081	0.0891	0.61529
0.0896	0.53089	0.0891	0.58293	0.0887	0.60091	0.0892	0.61539
0.0897	0.53099	0.0892	0.58302	0.0888	0.601	0.0893	0.61548
0.0898	0.53108	0.0893	0.58311	0.0889	0.60109	0.0894	0.61558
0.0899	0.53117	0.0894	0.58319	0.089	0.60119	0.0895	0.61567
0.09	0.53127	0.0895	0.58328	0.0891	0.60128	0.0896	0.61577
0.0901	0.53136	0.0896	0.58336	0.0892	0.60137	0.0897	0.61586
0.0902	0.53145	0.0897	0.58345	0.0893	0.60146	0.0898	0.61596
0.0903	0.53155	0.0898	0.58354	0.0894	0.60155	0.0899	0.61605
0.0904	0.53164	0.0899	0.58362	0.0895	0.60165	0.09	0.61614
0.0905	0.53173	0.09	0.58371	0.0896	0.60174	0.0901	0.61624
0.0906	0.53182	0.0901	0.58379	0.0897	0.60183	0.0902	0.61633
0.0907	0.53192	0.0902	0.58388	0.0898	0.60192	0.0903	0.61643
0.0908	0.53201	0.0903	0.58396	0.0899	0.60201	0.0904	0.61652
0.0909	0.5321	0.0904	0.58405	0.09	0.6021	0.0905	0.61661
0.091	0.53219	0.0905	0.58413	0.0901	0.60219	0.0906	0.6167
0.0911	0.53228	0.0906	0.58422	0.0902	0.60228	0.0907	0.6168
0.0912	0.53237	0.0907	0.5843	0.0903	0.60237	0.0908	0.61689
0.0913	0.53247	0.0908	0.58438	0.0904	0.60246	0.0909	0.61698
0.0914	0.53256	0.0909	0.58447	0.0905	0.60255	0.091	0.61707
0.0915	0.53265	0.091	0.58455	0.0906	0.60264	0.0911	0.61716
0.0916	0.53274	0.0911	0.58463	0.0907	0.60273	0.0912	0.61725
0.0917	0.53283	0.0912	0.58472	0.0908	0.60282	0.0913	0.61735
0.0918	0.53292	0.0913	0.5848	0.0909	0.60291	0.0914	0.61744
0.0919	0.53301	0.0914	0.58488	0.091	0.60299	0.0915	0.61753
0.092	0.5331	0.0915	0.58496	0.0911	0.60308	0.0916	0.61762
0.0921	0.53318	0.0916	0.58505	0.0912	0.60317	0.0917	0.61771
0.0922	0.53327	0.0917	0.58513	0.0913	0.60326	0.0918	0.6178
0.0923	0.53336	0.0918	0.58521	0.0914	0.60334	0.0919	0.61789
0.0924	0.53345	0.0919	0.58529	0.0915	0.60343	0.092	0.61798
0.0925	0.53354	0.092	0.58537	0.0916	0.60352	0.0921	0.61807
0.0926	0.53363	0.0921	0.58545	0.0917	0.60361	0.0922	0.61816
0.0927	0.53372	0.0922	0.58553	0.0918	0.60369	0.0923	0.61824
0.0928	0.5338	0.0923	0.58562	0.0919	0.60378	0.0924	0.61833
0.0929	0.53389	0.0924	0.5857	0.092	0.60386	0.0925	0.61842
0.093	0.53398	0.0925	0.58578	0.0921	0.60395	0.0926	0.61851
0.0931	0.53406	0.0926	0.58586	0.0922	0.60404	0.0927	0.6186
0.0932	0.53415	0.0927	0.58594	0.0923	0.60412	0.0928	0.61869
0.0933	0.53424	0.0928	0.58602	0.0924	0.60421	0.0929	0.61877
0.0934	0.53432	0.0929	0.5861	0.0925	0.60429	0.093	0.61886
0.0935	0.53441	0.093	0.58618	0.0926	0.60438	0.0931	0.61895
0.0936	0.5345	0.0931	0.58625	0.0927	0.60446	0.0932	0.61903
0.0937	0.53458	0.0932	0.58633	0.0928	0.60455	0.0933	0.61912
0.0938	0.53467	0.0933	0.58641	0.0929	0.60463	0.0934	0.61921
0.0939	0.53475	0.0934	0.58649	0.093	0.60472	0.0935	0.61929
0.094	0.53484	0.0935	0.58657	0.0931	0.6048	0.0936	0.61938
0.0941	0.53492	0.0936	0.58665	0.0932	0.60488	0.0937	0.61947
0.0942	0.53501	0.0937	0.58673	0.0933	0.60497	0.0938	0.61955
0.0943	0.53509	0.0938	0.5868	0.0934	0.60505	0.0939	0.61964
0.0944	0.53518	0.0939	0.58688	0.0935	0.60513	0.094	0.61972
0.0945	0.53526	0.094	0.58696	0.0936	0.60522	0.0941	0.61981
0.0946	0.53535	0.0941	0.58704	0.0937	0.6053	0.0942	0.61989
0.0947	0.53543	0.0942	0.58711	0.0938	0.60538	0.0943	0.61998
0.0948	0.53551	0.0943	0.58719	0.0939	0.60546	0.0944	0.62006
0.0949	0.5356	0.0944	0.58727	0.094	0.60555	0.0945	0.62015
0.095	0.53568	0.0945	0.58735	0.0941	0.60563	0.0946	0.62023
0.0951	0.53576	0.0946	0.58742	0.0942	0.60571	0.0947	0.62031
0.0952	0.53585	0.0947	0.5875	0.0943	0.60579	0.0948	0.6204
0.0953	0.53593	0.0948	0.58757	0.0944	0.60587	0.0949	0.62048
0.0954	0.53601	0.0949	0.58765	0.0945	0.60596	0.095	0.62057
0.0955	0.5361	0.095	0.58773	0.0946	0.60604	0.0951	0.62065
0.0956	0.53618	0.0951	0.5878	0.0947	0.60612	0.0952	0.62073
0.0957	0.53626	0.0952	0.58788	0.0948	0.6062	0.0953	0.62081
0.0958	0.53634	0.0953	0.58795	0.0949	0.60628	0.0954	0.6209
0.0959	0.53642	0.0954	0.58803	0.095	0.60636	0.0955	0.62098
0.096	0.5365	0.0955	0.5881	0.0951	0.60644	0.0956	0.62106
0.0961	0.53659	0.0956	0.58818	0.0952	0.60652	0.0957	0.62114
0.0962	0.53667	0.0957	0.58825	0.0953	0.6066	0.0958	0.62123
0.0963	0.53675	0.0958	0.58833	0.0954	0.60668	0.0959	0.62131
0.0964	0.53683	0.0959	0.5884	0.0955	0.60676	0.096	0.62139
0.0965	0.53691	0.096	0.58848	0.0956	0.60684	0.0961	0.62147
0.0966	0.53699	0.0961	0.58855	0.0957	0.60692	0.0962	0.62155
0.0967	0.53707	0.0962	0.58862	0.0958	0.607	0.0963	0.62163
0.0968	0.53715	0.0963	0.5887	0.0959	0.60707	0.0964	0.62171
0.0969	0.53723	0.0964	0.58877	0.096	0.60715	0.0965	0.62179
0.097	0.53731	0.0965	0.58884	0.0961	0.60723	0.0966	0.62187
0.0971	0.53739	0.0966	0.58892	0.0962	0.60731	0.0967	0.62195
0.0972	0.53747	0.0967	0.58899	0.0963	0.60739	0.0968	0.62203
0.0973	0.53755	0.0968	0.58906	0.0964	0.60746	0.0969	0.62211
0.0974	0.53763	0.0969	0.58914	0.0965	0.60754	0.097	0.62219
0.0975	0.5377	0.097	0.58921	0.0966	0.60762	0.0971	0.62227
0.0976	0.53778	0.0971	0.58928	0.0967	0.6077	0.0972	0.62235
0.0977	0.53786	0.0972	0.58935	0.0968	0.60777	0.0973	0.62243
0.0978	0.53794	0.0973	0.58942	0.0969	0.60785	0.0974	0.62251
0.0979	0.53802	0.0974	0.5895	0.097	0.60793	0.0975	0.62259
0.098	0.5381	0.0975	0.58957	0.0971	0.608	0.0976	0.62267
0.0981	0.53817	0.0976	0.58964	0.0972	0.60808	0.0977	0.62275
0.0982	0.53825	0.0977	0.58971	0.0973	0.60816	0.0978	0.62282
0.0983	0.53833	0.0978	0.58978	0.0974	0.60823	0.0979	0.6229
0.0984	0.53841	0.0979	0.58985	0.0975	0.60831	0.098	0.62298
0.0985	0.53848	0.098	0.58992	0.0976	0.60838	0.0981	0.62306
0.0986	0.53856	0.0981	0.59	0.0977	0.60846	0.0982	0.62314
0.0987	0.53864	0.0982	0.59007	0.0978	0.60854	0.0983	0.62321
0.0988	0.53871	0.0983	0.59014	0.0979	0.60861	0.0984	0.62329
0.0989	0.53879	0.0984	0.59021	0.098	0.60869	0.0985	0.62337
0.099	0.53887	0.0985	0.59028	0.0981	0.60876	0.0986	0.62344
0.0991	0.53894	0.0986	0.59035	0.0982	0.60884	0.0987	0.62352
0.0992	0.53902	0.0987	0.59042	0.0983	0.60891	0.0988	0.6236
0.0993	0.53909	0.0988	0.59049	0.0984	0.60898	0.0989	0.62367
0.0994	0.53917	0.0989	0.59056	0.0985	0.60906	0.099	0.62375
0.0995	0.53924	0.099	0.59063	0.0986	0.60913	0.0991	0.62383
0.0996	0.53932	0.0991	0.59069	0.0987	0.60921	0.0992	0.6239
0.0997	0.53939	0.0992	0.59076	0.0988	0.60928	0.0993	0.62398
0.0998	0.53947	0.0993	0.59083	0.0989	0.60935	0.0994	0.62405
0.0999	0.53954	0.0994	0.5909	0.099	0.60943	0.0995	0.62413
0.1	0.53962	0.0995	0.59097	0.0991	0.6095	0.0996	0.6242
0.1001	0.53969	0.0996	0.59104	0.0992	0.60957	0.0997	0.62428
0.1002	0.53977	0.0997	0.59111	0.0993	0.60965	0.0998	0.62435
0.1003	0.53984	0.0998	0.59117	0.0994	0.60972	0.0999	0.62443
0.1004	0.53992	0.0999	0.59124	0.0995	0.60979	0.1	0.6245
0.1005	0.53999	0.1	0.59131	0.0996	0.60986	0.1001	0.62458
0.1006	0.54006	0.1001	0.59138	0.0997	0.60994	0.1002	0.62465
0.1007	0.54014	0.1002	0.59145	0.0998	0.61001	0.1003	0.62472
0.1008	0.54021	0.1003	0.59151	0.0999	0.61008	0.1004	0.6248
0.1009	0.54028	0.1004	0.59158	0.1	0.61015	0.1005	0.62487
0.101	0.54036	0.1005	0.59165	0.1001	0.61022	0.1006	0.62494
0.1011	0.54043	0.1006	0.59171	0.1002	0.6103	0.1007	0.62502
0.1012	0.5405	0.1007	0.59178	0.1003	0.61037	0.1008	0.62509
0.1013	0.54057	0.1008	0.59185	0.1004	0.61044	0.1009	0.62516
0.1014	0.54065	0.1009	0.59191	0.1005	0.61051	0.101	0.62524
0.1015	0.54072	0.101	0.59198	0.1006	0.61058	0.1011	0.62531
0.1016	0.54079	0.1011	0.59205	0.1007	0.61065	0.1012	0.62538
0.1017	0.54086	0.1012	0.59211	0.1008	0.61072	0.1013	0.62545
0.1018	0.54093	0.1013	0.59218	0.1009	0.61079	0.1014	0.62553
0.1019	0.54101	0.1014	0.59225	0.101	0.61086	0.1015	0.6256
0.102	0.54108	0.1015	0.59231	0.1011	0.61093	0.1016	0.62567
0.1021	0.54115	0.1016	0.59238	0.1012	0.611	0.1017	0.62574
0.1022	0.54122	0.1017	0.59244	0.1013	0.61107	0.1018	0.62581
0.1023	0.54129	0.1018	0.59251	0.1014	0.61114	0.1019	0.62589
0.1024	0.54136	0.1019	0.59257	0.1015	0.61121	0.102	0.62596
0.1025	0.54143	0.102	0.59264	0.1016	0.61128	0.1021	0.62603
0.1026	0.5415	0.1021	0.5927	0.1017	0.61135	0.1022	0.6261
0.1027	0.54157	0.1022	0.59277	0.1018	0.61142	0.1023	0.62617
0.1028	0.54164	0.1023	0.59283	0.1019	0.61149	0.1024	0.62624
0.1029	0.54171	0.1024	0.5929	0.102	0.61156	0.1025	0.62631
0.103	0.54178	0.1025	0.59296	0.1021	0.61163	0.1026	0.62638
0.1031	0.54185	0.1026	0.59303	0.1022	0.61169	0.1027	0.62645
0.1032	0.54192	0.1027	0.59309	0.1023	0.61176	0.1028	0.62652
0.1033	0.54199	0.1028	0.59315	0.1024	0.61183	0.1029	0.62659
0.1034	0.54206	0.1029	0.59322	0.1025	0.6119	0.103	0.62666
0.1035	0.54213	0.103	0.59328	0.1026	0.61197	0.1031	0.62673
0.1036	0.5422	0.1031	0.59334	0.1027	0.61203	0.1032	0.6268
0.1037	0.54227	0.1032	0.59341	0.1028	0.6121	0.1033	0.62687
0.1038	0.54234	0.1033	0.59347	0.1029	0.61217	0.1034	0.62694
0.1039	0.54241	0.1034	0.59353	0.103	0.61224	0.1035	0.62701
0.104	0.54247	0.1035	0.5936	0.1031	0.6123	0.1036	0.62708
0.1041	0.54254	0.1036	0.59366	0.1032	0.61237	0.1037	0.62715
0.1042	0.54261	0.1037	0.59372	0.1033	0.61244	0.1038	0.62721
0.1043	0.54268	0.1038	0.59379	0.1034	0.6125	0.1039	0.62728
0.1044	0.54275	0.1039	0.59385	0.1035	0.61257	0.104	0.62735
0.1045	0.54282	0.104	0.59391	0.1036	0.61264	0.1041	0.62742
0.1046	0.54288	0.1041	0.59397	0.1037	0.6127	0.1042	0.62749
0.1047	0.54295	0.1042	0.59403	0.1038	0.61277	0.1043	0.62756
0.1048	0.54302	0.1043	0.5941	0.1039	0.61284	0.1044	0.62762
0.1049	0.54308	0.1044	0.59416	0.104	0.6129	0.1045	0.62769
0.105	0.54315	0.1045	0.59422	0.1041	0.61297	0.1046	0.62776
0.1051	0.54322	0.1046	0.59428	0.1042	0.61303	0.1047	0.62783
0.1052	0.54329	0.1047	0.59434	0.1043	0.6131	0.1048	0.62789
0.1053	0.54335	0.1048	0.5944	0.1044	0.61316	0.1049	0.62796
0.1054	0.54342	0.1049	0.59447	0.1045	0.61323	0.105	0.62803
0.1055	0.54349	0.105	0.59453	0.1046	0.61329	0.1051	0.62809
0.1056	0.54355	0.1051	0.59459	0.1047	0.61336	0.1052	0.62816
0.1057	0.54362	0.1052	0.59465	0.1048	0.61342	0.1053	0.62823
0.1058	0.54368	0.1053	0.59471	0.1049	0.61349	0.1054	0.62829
0.1059	0.54375	0.1054	0.59477	0.105	0.61355	0.1055	0.62836
0.106	0.54382	0.1055	0.59483	0.1051	0.61362	0.1056	0.62843
0.1061	0.54388	0.1056	0.59489	0.1052	0.61368	0.1057	0.62849
0.1062	0.54395	0.1057	0.59495	0.1053	0.61375	0.1058	0.62856
0.1063	0.54401	0.1058	0.59501	0.1054	0.61381	0.1059	0.62862
0.1064	0.54408	0.1059	0.59507	0.1055	0.61387	0.106	0.62869
0.1065	0.54414	0.106	0.59513	0.1056	0.61394	0.1061	0.62875
0.1066	0.54421	0.1061	0.59519	0.1057	0.614	0.1062	0.62882
0.1067	0.54427	0.1062	0.59525	0.1058	0.61407	0.1063	0.62888
0.1068	0.54434	0.1063	0.59531	0.1059	0.61413	0.1064	0.62895
0.1069	0.5444	0.1064	0.59537	0.106	0.61419	0.1065	0.62901
0.107	0.54447	0.1065	0.59543	0.1061	0.61425	0.1066	0.62908
0.1071	0.54453	0.1066	0.59549	0.1062	0.61432	0.1067	0.62914
0.1072	0.54459	0.1067	0.59555	0.1063	0.61438	0.1068	0.62921
0.1073	0.54466	0.1068	0.5956	0.1064	0.61444	0.1069	0.62927
0.1074	0.54472	0.1069	0.59566	0.1065	0.61451	0.107	0.62934
0.1075	0.54479	0.107	0.59572	0.1066	0.61457	0.1071	0.6294
0.1076	0.54485	0.1071	0.59578	0.1067	0.61463	0.1072	0.62946
0.1077	0.54491	0.1072	0.59584	0.1068	0.61469	0.1073	0.62953
0.1078	0.54498	0.1073	0.5959	0.1069	0.61476	0.1074	0.62959
0.1079	0.54504	0.1074	0.59596	0.107	0.61482	0.1075	0.62966
0.108	0.5451	0.1075	0.59601	0.1071	0.61488	0.1076	0.62972
0.1081	0.54517	0.1076	0.59607	0.1072	0.61494	0.1077	0.62978
0.1082	0.54523	0.1077	0.59613	0.1073	0.615	0.1078	0.62985
0.1083	0.54529	0.1078	0.59619	0.1074	0.61506	0.1079	0.62991
0.1084	0.54535	0.1079	0.59624	0.1075	0.61513	0.108	0.62997
0.1085	0.54542	0.108	0.5963	0.1076	0.61519	0.1081	0.63003
0.1086	0.54548	0.1081	0.59636	0.1077	0.61525	0.1082	0.6301
0.1087	0.54554	0.1082	0.59642	0.1078	0.61531	0.1083	0.63016
0.1088	0.5456	0.1083	0.59647	0.1079	0.61537	0.1084	0.63022
0.1089	0.54567	0.1084	0.59653	0.108	0.61543	0.1085	0.63028
0.109	0.54573	0.1085	0.59659	0.1081	0.61549	0.1086	0.63035
0.1091	0.54579	0.1086	0.59664	0.1082	0.61555	0.1087	0.63041
0.1092	0.54585	0.1087	0.5967	0.1083	0.61561	0.1088	0.63047
0.1093	0.54591	0.1088	0.59676	0.1084	0.61567	0.1089	0.63053
0.1094	0.54597	0.1089	0.59681	0.1085	0.61573	0.109	0.63059
0.1095	0.54604	0.109	0.59687	0.1086	0.61579	0.1091	0.63065
0.1096	0.5461	0.1091	0.59693	0.1087	0.61585	0.1092	0.63072
0.1097	0.54616	0.1092	0.59698	0.1088	0.61591	0.1093	0.63078
0.1098	0.54622	0.1093	0.59704	0.1089	0.61597	0.1094	0.63084
0.1099	0.54628	0.1094	0.5971	0.109	0.61603	0.1095	0.6309
0.11	0.54634	0.1095	0.59715	0.1091	0.61609	0.1096	0.63096
0.1101	0.5464	0.1096	0.59721	0.1092	0.61615	0.1097	0.63102
0.1102	0.54646	0.1097	0.59726	0.1093	0.61621	0.1098	0.63108
0.1103	0.54652	0.1098	0.59732	0.1094	0.61627	0.1099	0.63114
0.1104	0.54658	0.1099	0.59737	0.1095	0.61633	0.11	0.6312
0.1105	0.54664	0.11	0.59743	0.1096	0.61639	0.1101	0.63126
0.1106	0.5467	0.1101	0.59748	0.1097	0.61644	0.1102	0.63132
0.1107	0.54676	0.1102	0.59754	0.1098	0.6165	0.1103	0.63138
0.1108	0.54682	0.1103	0.59759	0.1099	0.61656	0.1104	0.63144
0.1109	0.54688	0.1104	0.59765	0.11	0.61662	0.1105	0.6315
0.111	0.54694	0.1105	0.5977	0.1101	0.61668	0.1106	0.63156
0.1111	0.547	0.1106	0.59776	0.1102	0.61674	0.1107	0.63162
0.1112	0.54706	0.1107	0.59781	0.1103	0.61679	0.1108	0.63168
0.1113	0.54712	0.1108	0.59787	0.1104	0.61685	0.1109	0.63174
0.1114	0.54718	0.1109	0.59792	0.1105	0.61691	0.111	0.6318
0.1115	0.54724	0.111	0.59797	0.1106	0.61697	0.1111	0.63186
0.1116	0.5473	0.1111	0.59803	0.1107	0.61702	0.1112	0.63192
0.1117	0.54736	0.1112	0.59808	0.1108	0.61708	0.1113	0.63198
0.1118	0.54741	0.1113	0.59814	0.1109	0.61714	0.1114	0.63204
0.1119	0.54747	0.1114	0.59819	0.111	0.6172	0.1115	0.6321
0.112	0.54753	0.1115	0.59824	0.1111	0.61725	0.1116	0.63215
0.1121	0.54759	0.1116	0.5983	0.1112	0.61731	0.1117	0.63221
0.1122	0.54765	0.1117	0.59835	0.1113	0.61737	0.1118	0.63227
0.1123	0.54771	0.1118	0.5984	0.1114	0.61742	0.1119	0.63233
0.1124	0.54776	0.1119	0.59846	0.1115	0.61748	0.112	0.63239
0.1125	0.54782	0.112	0.59851	0.1116	0.61754	0.1121	0.63245
0.1126	0.54788	0.1121	0.59856	0.1117	0.61759	0.1122	0.6325
0.1127	0.54794	0.1122	0.59862	0.1118	0.61765	0.1123	0.63256
0.1128	0.54799	0.1123	0.59867	0.1119	0.61771	0.1124	0.63262
0.1129	0.54805	0.1124	0.59872	0.112	0.61776	0.1125	0.63268
0.113	0.54811	0.1125	0.59878	0.1121	0.61782	0.1126	0.63273
0.1131	0.54817	0.1126	0.59883	0.1122	0.61787	0.1127	0.63279
0.1132	0.54822	0.1127	0.59888	0.1123	0.61793	0.1128	0.63285
0.1133	0.54828	0.1128	0.59893	0.1124	0.61799	0.1129	0.63291
0.1134	0.54834	0.1129	0.59898	0.1125	0.61804	0.113	0.63296
0.1135	0.54839	0.113	0.59904	0.1126	0.6181	0.1131	0.63302
0.1136	0.54845	0.1131	0.59909	0.1127	0.61815	0.1132	0.63308
0.1137	0.54851	0.1132	0.59914	0.1128	0.61821	0.1133	0.63313
0.1138	0.54856	0.1133	0.59919	0.1129	0.61826	0.1134	0.63319
0.1139	0.54862	0.1134	0.59924	0.113	0.61832	0.1135	0.63325
0.114	0.54868	0.1135	0.5993	0.1131	0.61837	0.1136	0.6333
0.1141	0.54873	0.1136	0.59935	0.1132	0.61843	0.1137	0.63336
0.1142	0.54879	0.1137	0.5994	0.1133	0.61848	0.1138	0.63341
0.1143	0.54884	0.1138	0.59945	0.1134	0.61854	0.1139	0.63347
0.1144	0.5489	0.1139	0.5995	0.1135	0.61859	0.114	0.63353
0.1145	0.54896	0.114	0.59955	0.1136	0.61865	0.1141	0.63358
0.1146	0.54901	0.1141	0.5996	0.1137	0.6187	0.1142	0.63364
0.1147	0.54907	0.1142	0.59965	0.1138	0.61875	0.1143	0.63369
0.1148	0.54912	0.1143	0.59971	0.1139	0.61881	0.1144	0.63375
0.1149	0.54918	0.1144	0.59976	0.114	0.61886	0.1145	0.6338
0.115	0.54923	0.1145	0.59981	0.1141	0.61892	0.1146	0.63386
0.1151	0.54929	0.1146	0.59986	0.1142	0.61897	0.1147	0.63391
0.1152	0.54934	0.1147	0.59991	0.1143	0.61902	0.1148	0.63397
0.1153	0.5494	0.1148	0.59996	0.1144	0.61908	0.1149	0.63402
0.1154	0.54945	0.1149	0.60001	0.1145	0.61913	0.115	0.63408
0.1155	0.54951	0.115	0.60006	0.1146	0.61918	0.1151	0.63413
0.1156	0.54956	0.1151	0.60011	0.1147	0.61924	0.1152	0.63419
0.1157	0.54962	0.1152	0.60016	0.1148	0.61929	0.1153	0.63424
0.1158	0.54967	0.1153	0.60021	0.1149	0.61934	0.1154	0.6343
0.1159	0.54973	0.1154	0.60026	0.115	0.6194	0.1155	0.63435
0.116	0.54978	0.1155	0.60031	0.1151	0.61945	0.1156	0.63441
0.1161	0.54983	0.1156	0.60036	0.1152	0.6195	0.1157	0.63446
0.1162	0.54989	0.1157	0.60041	0.1153	0.61956	0.1158	0.63451
0.1163	0.54994	0.1158	0.60046	0.1154	0.61961	0.1159	0.63457
0.1164	0.54999	0.1159	0.60051	0.1155	0.61966	0.116	0.63462
0.1165	0.55005	0.116	0.60056	0.1156	0.61971	0.1161	0.63468
0.1166	0.5501	0.1161	0.60061	0.1157	0.61977	0.1162	0.63473
0.1167	0.55016	0.1162	0.60065	0.1158	0.61982	0.1163	0.63478
0.1168	0.55021	0.1163	0.6007	0.1159	0.61987	0.1164	0.63484
0.1169	0.55026	0.1164	0.60075	0.116	0.61992	0.1165	0.63489
0.117	0.55032	0.1165	0.6008	0.1161	0.61997	0.1166	0.63494
0.1171	0.55037	0.1166	0.60085	0.1162	0.62003	0.1167	0.635
0.1172	0.55042	0.1167	0.6009	0.1163	0.62008	0.1168	0.63505
0.1173	0.55047	0.1168	0.60095	0.1164	0.62013	0.1169	0.6351
0.1174	0.55053	0.1169	0.601	0.1165	0.62018	0.117	0.63516
0.1175	0.55058	0.117	0.60104	0.1166	0.62023	0.1171	0.63521
0.1176	0.55063	0.1171	0.60109	0.1167	0.62028	0.1172	0.63526
0.1177	0.55069	0.1172	0.60114	0.1168	0.62033	0.1173	0.63531
0.1178	0.55074	0.1173	0.60119	0.1169	0.62039	0.1174	0.63537
0.1179	0.55079	0.1174	0.60124	0.117	0.62044	0.1175	0.63542
0.118	0.55084	0.1175	0.60129	0.1171	0.62049	0.1176	0.63547
0.1181	0.55089	0.1176	0.60133	0.1172	0.62054	0.1177	0.63552
0.1182	0.55095	0.1177	0.60138	0.1173	0.62059	0.1178	0.63557
0.1183	0.551	0.1178	0.60143	0.1174	0.62064	0.1179	0.63563
0.1184	0.55105	0.1179	0.60148	0.1175	0.62069	0.118	0.63568
0.1185	0.5511	0.118	0.60152	0.1176	0.62074	0.1181	0.63573
0.1186	0.55115	0.1181	0.60157	0.1177	0.62079	0.1182	0.63578
0.1187	0.55121	0.1182	0.60162	0.1178	0.62084	0.1183	0.63583
0.1188	0.55126	0.1183	0.60167	0.1179	0.62089	0.1184	0.63589
0.1189	0.55131	0.1184	0.60171	0.118	0.62094	0.1185	0.63594
0.119	0.55136	0.1185	0.60176	0.1181	0.62099	0.1186	0.63599
0.1191	0.55141	0.1186	0.60181	0.1182	0.62104	0.1187	0.63604
0.1192	0.55146	0.1187	0.60185	0.1183	0.62109	0.1188	0.63609
0.1193	0.55151	0.1188	0.6019	0.1184	0.62114	0.1189	0.63614
0.1194	0.55156	0.1189	0.60195	0.1185	0.62119	0.119	0.63619
0.1195	0.55161	0.119	0.60199	0.1186	0.62124	0.1191	0.63624
0.1196	0.55167	0.1191	0.60204	0.1187	0.62129	0.1192	0.63629
0.1197	0.55172	0.1192	0.60209	0.1188	0.62134	0.1193	0.63634
0.1198	0.55177	0.1193	0.60213	0.1189	0.62139	0.1194	0.63639
0.1199	0.55182	0.1194	0.60218	0.119	0.62144	0.1195	0.63645
0.12	0.55187	0.1195	0.60223	0.1191	0.62149	0.1196	0.6365
0.1201	0.55192	0.1196	0.60227	0.1192	0.62154	0.1197	0.63655
0.1202	0.55197	0.1197	0.60232	0.1193	0.62159	0.1198	0.6366
0.1203	0.55202	0.1198	0.60236	0.1194	0.62164	0.1199	0.63665
0.1204	0.55207	0.1199	0.60241	0.1195	0.62168	0.12	0.6367
0.1205	0.55212	0.12	0.60246	0.1196	0.62173	0.1201	0.63675
0.1206	0.55217	0.1201	0.6025	0.1197	0.62178	0.1202	0.6368
0.1207	0.55222	0.1202	0.60255	0.1198	0.62183	0.1203	0.63685
0.1208	0.55227	0.1203	0.60259	0.1199	0.62188	0.1204	0.6369
0.1209	0.55232	0.1204	0.60264	0.12	0.62193	0.1205	0.63695
0.121	0.55237	0.1205	0.60268	0.1201	0.62197	0.1206	0.63699
0.1211	0.55242	0.1206	0.60273	0.1202	0.62202	0.1207	0.63704
0.1212	0.55247	0.1207	0.60277	0.1203	0.62207	0.1208	0.63709
0.1213	0.55251	0.1208	0.60282	0.1204	0.62212	0.1209	0.63714
0.1214	0.55256	0.1209	0.60287	0.1205	0.62217	0.121	0.63719
0.1215	0.55261	0.121	0.60291	0.1206	0.62221	0.1211	0.63724
0.1216	0.55266	0.1211	0.60296	0.1207	0.62226	0.1212	0.63729
0.1217	0.55271	0.1212	0.603	0.1208	0.62231	0.1213	0.63734
0.1218	0.55276	0.1213	0.60304	0.1209	0.62236	0.1214	0.63739
0.1219	0.55281	0.1214	0.60309	0.121	0.62241	0.1215	0.63744
0.122	0.55286	0.1215	0.60313	0.1211	0.62245	0.1216	0.63748
0.1221	0.55291	0.1216	0.60318	0.1212	0.6225	0.1217	0.63753
0.1222	0.55295	0.1217	0.60322	0.1213	0.62255	0.1218	0.63758
0.1223	0.553	0.1218	0.60327	0.1214	0.62259	0.1219	0.63763
0.1224	0.55305	0.1219	0.60331	0.1215	0.62264	0.122	0.63768
0.1225	0.5531	0.122	0.60336	0.1216	0.62269	0.1221	0.63773
0.1226	0.55315	0.1221	0.6034	0.1217	0.62274	0.1222	0.63777
0.1227	0.5532	0.1222	0.60344	0.1218	0.62278	0.1223	0.63782
0.1228	0.55324	0.1223	0.60349	0.1219	0.62283	0.1224	0.63787
0.1229	0.55329	0.1224	0.60353	0.122	0.62288	0.1225	0.63792
0.123	0.55334	0.1225	0.60358	0.1221	0.62292	0.1226	0.63797
0.1231	0.55339	0.1226	0.60362	0.1222	0.62297	0.1227	0.63801
0.1232	0.55343	0.1227	0.60366	0.1223	0.62302	0.1228	0.63806
0.1233	0.55348	0.1228	0.60371	0.1224	0.62306	0.1229	0.63811
0.1234	0.55353	0.1229	0.60375	0.1225	0.62311	0.123	0.63816
0.1235	0.55358	0.123	0.60379	0.1226	0.62315	0.1231	0.6382
0.1236	0.55362	0.1231	0.60384	0.1227	0.6232	0.1232	0.63825
0.1237	0.55367	0.1232	0.60388	0.1228	0.62325	0.1233	0.6383
0.1238	0.55372	0.1233	0.60392	0.1229	0.62329	0.1234	0.63835
0.1239	0.55377	0.1234	0.60397	0.123	0.62334	0.1235	0.63839
0.124	0.55381	0.1235	0.60401	0.1231	0.62338	0.1236	0.63844
0.1241	0.55386	0.1236	0.60405	0.1232	0.62343	0.1237	0.63849
0.1242	0.55391	0.1237	0.6041	0.1233	0.62347	0.1238	0.63853
0.1243	0.55395	0.1238	0.60414	0.1234	0.62352	0.1239	0.63858
0.1244	0.554	0.1239	0.60418	0.1235	0.62357	0.124	0.63863
0.1245	0.55405	0.124	0.60423	0.1236	0.62361	0.1241	0.63867
0.1246	0.55409	0.1241	0.60427	0.1237	0.62366	0.1242	0.63872
0.1247	0.55414	0.1242	0.60431	0.1238	0.6237	0.1243	0.63877
0.1248	0.55419	0.1243	0.60435	0.1239	0.62375	0.1244	0.63881
0.1249	0.55423	0.1244	0.6044	0.124	0.62379	0.1245	0.63886
0.125	0.55428	0.1245	0.60444	0.1241	0.62384	0.1246	0.6389
0.1251	0.55432	0.1246	0.60448	0.1242	0.62388	0.1247	0.63895
0.1252	0.55437	0.1247	0.60452	0.1243	0.62393	0.1248	0.639
0.1253	0.55442	0.1248	0.60456	0.1244	0.62397	0.1249	0.63904
0.1254	0.55446	0.1249	0.60461	0.1245	0.62402	0.125	0.63909
0.1255	0.55451	0.125	0.60465	0.1246	0.62406	0.1251	0.63913
0.1256	0.55455	0.1251	0.60469	0.1247	0.62411	0.1252	0.63918
0.1257	0.5546	0.1252	0.60473	0.1248	0.62415	0.1253	0.63922
0.1258	0.55464	0.1253	0.60477	0.1249	0.62419	0.1254	0.63927
0.1259	0.55469	0.1254	0.60482	0.125	0.62424	0.1255	0.63932
0.126	0.55474	0.1255	0.60486	0.1251	0.62428	0.1256	0.63936
0.1261	0.55478	0.1256	0.6049	0.1252	0.62433	0.1257	0.63941
0.1262	0.55483	0.1257	0.60494	0.1253	0.62437	0.1258	0.63945
0.1263	0.55487	0.1258	0.60498	0.1254	0.62441	0.1259	0.6395
0.1264	0.55492	0.1259	0.60502	0.1255	0.62446	0.126	0.63954
0.1265	0.55496	0.126	0.60506	0.1256	0.6245	0.1261	0.63959
0.1266	0.55501	0.1261	0.60511	0.1257	0.62455	0.1262	0.63963
0.1267	0.55505	0.1262	0.60515	0.1258	0.62459	0.1263	0.63968
0.1268	0.5551	0.1263	0.60519	0.1259	0.62463	0.1264	0.63972
0.1269	0.55514	0.1264	0.60523	0.126	0.62468	0.1265	0.63977
0.127	0.55519	0.1265	0.60527	0.1261	0.62472	0.1266	0.63981
0.1271	0.55523	0.1266	0.60531	0.1262	0.62476	0.1267	0.63985
0.1272	0.55527	0.1267	0.60535	0.1263	0.62481	0.1268	0.6399
0.1273	0.55532	0.1268	0.60539	0.1264	0.62485	0.1269	0.63994
0.1274	0.55536	0.1269	0.60543	0.1265	0.62489	0.127	0.63999
0.1275	0.55541	0.127	0.60547	0.1266	0.62494	0.1271	0.64003
0.1276	0.55545	0.1271	0.60551	0.1267	0.62498	0.1272	0.64008
0.1277	0.5555	0.1272	0.60555	0.1268	0.62502	0.1273	0.64012
0.1278	0.55554	0.1273	0.6056	0.1269	0.62507	0.1274	0.64016
0.1279	0.55558	0.1274	0.60564	0.127	0.62511	0.1275	0.64021
0.128	0.55563	0.1275	0.60568	0.1271	0.62515	0.1276	0.64025
0.1281	0.55567	0.1276	0.60572	0.1272	0.62519	0.1277	0.64029
0.1282	0.55572	0.1277	0.60576	0.1273	0.62524	0.1278	0.64034
0.1283	0.55576	0.1278	0.6058	0.1274	0.62528	0.1279	0.64038
0.1284	0.5558	0.1279	0.60584	0.1275	0.62532	0.128	0.64043
0.1285	0.55585	0.128	0.60588	0.1276	0.62536	0.1281	0.64047
0.1286	0.55589	0.1281	0.60592	0.1277	0.62541	0.1282	0.64051
0.1287	0.55593	0.1282	0.60596	0.1278	0.62545	0.1283	0.64056
0.1288	0.55598	0.1283	0.606	0.1279	0.62549	0.1284	0.6406
0.1289	0.55602	0.1284	0.60604	0.128	0.62553	0.1285	0.64064
0.129	0.55606	0.1285	0.60608	0.1281	0.62557	0.1286	0.64069
0.1291	0.55611	0.1286	0.60611	0.1282	0.62562	0.1287	0.64073
0.1292	0.55615	0.1287	0.60615	0.1283	0.62566	0.1288	0.64077
0.1293	0.55619	0.1288	0.60619	0.1284	0.6257	0.1289	0.64081
0.1294	0.55624	0.1289	0.60623	0.1285	0.62574	0.129	0.64086
0.1295	0.55628	0.129	0.60627	0.1286	0.62578	0.1291	0.6409
0.1296	0.55632	0.1291	0.60631	0.1287	0.62583	0.1292	0.64094
0.1297	0.55636	0.1292	0.60635	0.1288	0.62587	0.1293	0.64098
0.1298	0.55641	0.1293	0.60639	0.1289	0.62591	0.1294	0.64103
0.1299	0.55645	0.1294	0.60643	0.129	0.62595	0.1295	0.64107
0.13	0.55649	0.1295	0.60647	0.1291	0.62599	0.1296	0.64111
0.1301	0.55653	0.1296	0.60651	0.1292	0.62603	0.1297	0.64115
0.1302	0.55658	0.1297	0.60655	0.1293	0.62607	0.1298	0.6412
0.1303	0.55662	0.1298	0.60658	0.1294	0.62611	0.1299	0.64124
0.1304	0.55666	0.1299	0.60662	0.1295	0.62616	0.13	0.64128
0.1305	0.5567	0.13	0.60666	0.1296	0.6262	0.1301	0.64132
0.1306	0.55675	0.1301	0.6067	0.1297	0.62624	0.1302	0.64136
0.1307	0.55679	0.1302	0.60674	0.1298	0.62628	0.1303	0.64141
0.1308	0.55683	0.1303	0.60678	0.1299	0.62632	0.1304	0.64145
0.1309	0.55687	0.1304	0.60682	0.13	0.62636	0.1305	0.64149
0.131	0.55691	0.1305	0.60685	0.1301	0.6264	0.1306	0.64153
0.1311	0.55695	0.1306	0.60689	0.1302	0.62644	0.1307	0.64157
0.1312	0.557	0.1307	0.60693	0.1303	0.62648	0.1308	0.64161
0.1313	0.55704	0.1308	0.60697	0.1304	0.62652	0.1309	0.64166
0.1314	0.55708	0.1309	0.60701	0.1305	0.62656	0.131	0.6417
0.1315	0.55712	0.131	0.60704	0.1306	0.6266	0.1311	0.64174
0.1316	0.55716	0.1311	0.60708	0.1307	0.62664	0.1312	0.64178
0.1317	0.5572	0.1312	0.60712	0.1308	0.62668	0.1313	0.64182
0.1318	0.55724	0.1313	0.60716	0.1309	0.62672	0.1314	0.64186
0.1319	0.55729	0.1314	0.6072	0.131	0.62676	0.1315	0.6419
0.132	0.55733	0.1315	0.60723	0.1311	0.6268	0.1316	0.64194
0.1321	0.55737	0.1316	0.60727	0.1312	0.62684	0.1317	0.64199
0.1322	0.55741	0.1317	0.60731	0.1313	0.62688	0.1318	0.64203
0.1323	0.55745	0.1318	0.60735	0.1314	0.62692	0.1319	0.64207
0.1324	0.55749	0.1319	0.60738	0.1315	0.62696	0.132	0.64211
0.1325	0.55753	0.132	0.60742	0.1316	0.627	0.1321	0.64215
0.1326	0.55757	0.1321	0.60746	0.1317	0.62704	0.1322	0.64219
0.1327	0.55761	0.1322	0.6075	0.1318	0.62708	0.1323	0.64223
0.1328	0.55765	0.1323	0.60753	0.1319	0.62712	0.1324	0.64227
0.1329	0.55769	0.1324	0.60757	0.132	0.62716	0.1325	0.64231
0.133	0.55773	0.1325	0.60761	0.1321	0.6272	0.1326	0.64235
0.1331	0.55778	0.1326	0.60764	0.1322	0.62724	0.1327	0.64239
0.1332	0.55782	0.1327	0.60768	0.1323	0.62728	0.1328	0.64243
0.1333	0.55786	0.1328	0.60772	0.1324	0.62732	0.1329	0.64247
0.1334	0.5579	0.1329	0.60776	0.1325	0.62736	0.133	0.64251
0.1335	0.55794	0.133	0.60779	0.1326	0.6274	0.1331	0.64255
0.1336	0.55798	0.1331	0.60783	0.1327	0.62743	0.1332	0.64259
0.1337	0.55802	0.1332	0.60787	0.1328	0.62747	0.1333	0.64263
0.1338	0.55806	0.1333	0.6079	0.1329	0.62751	0.1334	0.64267
0.1339	0.5581	0.1334	0.60794	0.133	0.62755	0.1335	0.64271
0.134	0.55814	0.1335	0.60798	0.1331	0.62759	0.1336	0.64275
0.1341	0.55818	0.1336	0.60801	0.1332	0.62763	0.1337	0.64279
0.1342	0.55822	0.1337	0.60805	0.1333	0.62767	0.1338	0.64283
0.1343	0.55826	0.1338	0.60808	0.1334	0.62771	0.1339	0.64287
0.1344	0.5583	0.1339	0.60812	0.1335	0.62774	0.134	0.64291
0.1345	0.55833	0.134	0.60816	0.1336	0.62778	0.1341	0.64295
0.1346	0.55837	0.1341	0.60819	0.1337	0.62782	0.1342	0.64299
0.1347	0.55841	0.1342	0.60823	0.1338	0.62786	0.1343	0.64303
0.1348	0.55845	0.1343	0.60827	0.1339	0.6279	0.1344	0.64307
0.1349	0.55849	0.1344	0.6083	0.134	0.62793	0.1345	0.64311
0.135	0.55853	0.1345	0.60834	0.1341	0.62797	0.1346	0.64314
0.1351	0.55857	0.1346	0.60837	0.1342	0.62801	0.1347	0.64318
0.1352	0.55861	0.1347	0.60841	0.1343	0.62805	0.1348	0.64322
0.1353	0.55865	0.1348	0.60844	0.1344	0.62809	0.1349	0.64326
0.1354	0.55869	0.1349	0.60848	0.1345	0.62812	0.135	0.6433
0.1355	0.55873	0.135	0.60852	0.1346	0.62816	0.1351	0.64334
0.1356	0.55877	0.1351	0.60855	0.1347	0.6282	0.1352	0.64338
0.1357	0.5588	0.1352	0.60859	0.1348	0.62824	0.1353	0.64342
0.1358	0.55884	0.1353	0.60862	0.1349	0.62828	0.1354	0.64345
0.1359	0.55888	0.1354	0.60866	0.135	0.62831	0.1355	0.64349
0.136	0.55892	0.1355	0.60869	0.1351	0.62835	0.1356	0.64353
0.1361	0.55896	0.1356	0.60873	0.1352	0.62839	0.1357	0.64357
0.1362	0.559	0.1357	0.60876	0.1353	0.62843	0.1358	0.64361
0.1363	0.55904	0.1358	0.6088	0.1354	0.62846	0.1359	0.64365
0.1364	0.55907	0.1359	0.60883	0.1355	0.6285	0.136	0.64368
0.1365	0.55911	0.136	0.60887	0.1356	0.62854	0.1361	0.64372
0.1366	0.55915	0.1361	0.6089	0.1357	0.62857	0.1362	0.64376
0.1367	0.55919	0.1362	0.60894	0.1358	0.62861	0.1363	0.6438
0.1368	0.55923	0.1363	0.60897	0.1359	0.62865	0.1364	0.64384
0.1369	0.55927	0.1364	0.60901	0.136	0.62869	0.1365	0.64387
0.137	0.5593	0.1365	0.60904	0.1361	0.62872	0.1366	0.64391
0.1371	0.55934	0.1366	0.60908	0.1362	0.62876	0.1367	0.64395
0.1372	0.55938	0.1367	0.60911	0.1363	0.6288	0.1368	0.64399
0.1373	0.55942	0.1368	0.60915	0.1364	0.62883	0.1369	0.64403
0.1374	0.55945	0.1369	0.60918	0.1365	0.62887	0.137	0.64406
0.1375	0.55949	0.137	0.60922	0.1366	0.62891	0.1371	0.6441
0.1376	0.55953	0.1371	0.60925	0.1367	0.62894	0.1372	0.64414
0.1377	0.55957	0.1372	0.60929	0.1368	0.62898	0.1373	0.64418
0.1378	0.55961	0.1373	0.60932	0.1369	0.62902	0.1374	0.64421
0.1379	0.55964	0.1374	0.60936	0.137	0.62905	0.1375	0.64425
0.138	0.55968	0.1375	0.60939	0.1371	0.62909	0.1376	0.64429
0.1381	0.55972	0.1376	0.60942	0.1372	0.62912	0.1377	0.64432
0.1382	0.55975	0.1377	0.60946	0.1373	0.62916	0.1378	0.64436
0.1383	0.55979	0.1378	0.60949	0.1374	0.6292	0.1379	0.6444
0.1384	0.55983	0.1379	0.60953	0.1375	0.62923	0.138	0.64444
0.1385	0.55987	0.138	0.60956	0.1376	0.62927	0.1381	0.64447
0.1386	0.5599	0.1381	0.60959	0.1377	0.62931	0.1382	0.64451
0.1387	0.55994	0.1382	0.60963	0.1378	0.62934	0.1383	0.64455
0.1388	0.55998	0.1383	0.60966	0.1379	0.62938	0.1384	0.64458
0.1389	0.56001	0.1384	0.6097	0.138	0.62941	0.1385	0.64462
0.139	0.56005	0.1385	0.60973	0.1381	0.62945	0.1386	0.64466
0.1391	0.56009	0.1386	0.60976	0.1382	0.62948	0.1387	0.64469
0.1392	0.56012	0.1387	0.6098	0.1383	0.62952	0.1388	0.64473
0.1393	0.56016	0.1388	0.60983	0.1384	0.62956	0.1389	0.64477
0.1394	0.5602	0.1389	0.60986	0.1385	0.62959	0.139	0.6448
0.1395	0.56023	0.139	0.6099	0.1386	0.62963	0.1391	0.64484
0.1396	0.56027	0.1391	0.60993	0.1387	0.62966	0.1392	0.64488
0.1397	0.56031	0.1392	0.60997	0.1388	0.6297	0.1393	0.64491
0.1398	0.56034	0.1393	0.61	0.1389	0.62973	0.1394	0.64495
0.1399	0.56038	0.1394	0.61003	0.139	0.62977	0.1395	0.64498
0.14	0.56042	0.1395	0.61007	0.1391	0.6298	0.1396	0.64502
0.1401	0.56045	0.1396	0.6101	0.1392	0.62984	0.1397	0.64506
0.1402	0.56049	0.1397	0.61013	0.1393	0.62987	0.1398	0.64509
0.1403	0.56053	0.1398	0.61016	0.1394	0.62991	0.1399	0.64513
0.1404	0.56056	0.1399	0.6102	0.1395	0.62994	0.14	0.64516
0.1405	0.5606	0.14	0.61023	0.1396	0.62998	0.1401	0.6452
0.1406	0.56063	0.1401	0.61026	0.1397	0.63001	0.1402	0.64524
0.1407	0.56067	0.1402	0.6103	0.1398	0.63005	0.1403	0.64527
0.1408	0.56071	0.1403	0.61033	0.1399	0.63008	0.1404	0.64531
0.1409	0.56074	0.1404	0.61036	0.14	0.63012	0.1405	0.64534
0.141	0.56078	0.1405	0.61039	0.1401	0.63015	0.1406	0.64538
0.1411	0.56081	0.1406	0.61043	0.1402	0.63019	0.1407	0.64541
0.1412	0.56085	0.1407	0.61046	0.1403	0.63022	0.1408	0.64545
0.1413	0.56088	0.1408	0.61049	0.1404	0.63026	0.1409	0.64548
0.1414	0.56092	0.1409	0.61053	0.1405	0.63029	0.141	0.64552
0.1415	0.56096	0.141	0.61056	0.1406	0.63033	0.1411	0.64556
0.1416	0.56099	0.1411	0.61059	0.1407	0.63036	0.1412	0.64559
0.1417	0.56103	0.1412	0.61062	0.1408	0.63039	0.1413	0.64563
0.1418	0.56106	0.1413	0.61066	0.1409	0.63043	0.1414	0.64566
0.1419	0.5611	0.1414	0.61069	0.141	0.63046	0.1415	0.6457
0.142	0.56113	0.1415	0.61072	0.1411	0.6305	0.1416	0.64573
0.1421	0.56117	0.1416	0.61075	0.1412	0.63053	0.1417	0.64577
0.1422	0.5612	0.1417	0.61078	0.1413	0.63057	0.1418	0.6458
0.1423	0.56124	0.1418	0.61082	0.1414	0.6306	0.1419	0.64584
0.1424	0.56127	0.1419	0.61085	0.1415	0.63063	0.142	0.64587
0.1425	0.56131	0.142	0.61088	0.1416	0.63067	0.1421	0.64591
0.1426	0.56134	0.1421	0.61091	0.1417	0.6307	0.1422	0.64594
0.1427	0.56138	0.1422	0.61094	0.1418	0.63073	0.1423	0.64597
0.1428	0.56141	0.1423	0.61098	0.1419	0.63077	0.1424	0.64601
0.1429	0.56145	0.1424	0.61101	0.142	0.6308	0.1425	0.64604
0.143	0.56148	0.1425	0.61104	0.1421	0.63084	0.1426	0.64608
0.1431	0.56152	0.1426	0.61107	0.1422	0.63087	0.1427	0.64611
0.1432	0.56155	0.1427	0.6111	0.1423	0.6309	0.1428	0.64615
0.1433	0.56159	0.1428	0.61114	0.1424	0.63094	0.1429	0.64618
0.1434	0.56162	0.1429	0.61117	0.1425	0.63097	0.143	0.64622
0.1435	0.56165	0.143	0.6112	0.1426	0.631	0.1431	0.64625
0.1436	0.56169	0.1431	0.61123	0.1427	0.63104	0.1432	0.64628
0.1437	0.56172	0.1432	0.61126	0.1428	0.63107	0.1433	0.64632
0.1438	0.56176	0.1433	0.61129	0.1429	0.6311	0.1434	0.64635
0.1439	0.56179	0.1434	0.61132	0.143	0.63114	0.1435	0.64639
0.144	0.56183	0.1435	0.61136	0.1431	0.63117	0.1436	0.64642
0.1441	0.56186	0.1436	0.61139	0.1432	0.6312	0.1437	0.64645
0.1442	0.56189	0.1437	0.61142	0.1433	0.63124	0.1438	0.64649
0.1443	0.56193	0.1438	0.61145	0.1434	0.63127	0.1439	0.64652
0.1444	0.56196	0.1439	0.61148	0.1435	0.6313	0.144	0.64656
0.1445	0.562	0.144	0.61151	0.1436	0.63133	0.1441	0.64659
0.1446	0.56203	0.1441	0.61154	0.1437	0.63137	0.1442	0.64662
0.1447	0.56206	0.1442	0.61157	0.1438	0.6314	0.1443	0.64666
0.1448	0.5621	0.1443	0.6116	0.1439	0.63143	0.1444	0.64669
0.1449	0.56213	0.1444	0.61164	0.144	0.63147	0.1445	0.64672
0.145	0.56217	0.1445	0.61167	0.1441	0.6315	0.1446	0.64676
0.1451	0.5622	0.1446	0.6117	0.1442	0.63153	0.1447	0.64679
0.1452	0.56223	0.1447	0.61173	0.1443	0.63156	0.1448	0.64682
0.1453	0.56227	0.1448	0.61176	0.1444	0.6316	0.1449	0.64686
0.1454	0.5623	0.1449	0.61179	0.1445	0.63163	0.145	0.64689
0.1455	0.56233	0.145	0.61182	0.1446	0.63166	0.1451	0.64692
0.1456	0.56237	0.1451	0.61185	0.1447	0.63169	0.1452	0.64696
0.1457	0.5624	0.1452	0.61188	0.1448	0.63173	0.1453	0.64699
0.1458	0.56243	0.1453	0.61191	0.1449	0.63176	0.1454	0.64702
0.1459	0.56247	0.1454	0.61194	0.145	0.63179	0.1455	0.64706
0.146	0.5625	0.1455	0.61197	0.1451	0.63182	0.1456	0.64709
0.1461	0.56253	0.1456	0.612	0.1452	0.63185	0.1457	0.64712
0.1462	0.56257	0.1457	0.61203	0.1453	0.63189	0.1458	0.64716
0.1463	0.5626	0.1458	0.61206	0.1454	0.63192	0.1459	0.64719
0.1464	0.56263	0.1459	0.61209	0.1455	0.63195	0.146	0.64722
0.1465	0.56267	0.146	0.61212	0.1456	0.63198	0.1461	0.64725
0.1466	0.5627	0.1461	0.61215	0.1457	0.63202	0.1462	0.64729
0.1467	0.56273	0.1462	0.61218	0.1458	0.63205	0.1463	0.64732
0.1468	0.56276	0.1463	0.61221	0.1459	0.63208	0.1464	0.64735
0.1469	0.5628	0.1464	0.61224	0.146	0.63211	0.1465	0.64738
0.147	0.56283	0.1465	0.61227	0.1461	0.63214	0.1466	0.64742
0.1471	0.56286	0.1466	0.6123	0.1462	0.63217	0.1467	0.64745
0.1472	0.56289	0.1467	0.61233	0.1463	0.63221	0.1468	0.64748
0.1473	0.56293	0.1468	0.61236	0.1464	0.63224	0.1469	0.64751
0.1474	0.56296	0.1469	0.61239	0.1465	0.63227	0.147	0.64755
0.1475	0.56299	0.147	0.61242	0.1466	0.6323	0.1471	0.64758
0.1476	0.56303	0.1471	0.61245	0.1467	0.63233	0.1472	0.64761
0.1477	0.56306	0.1472	0.61248	0.1468	0.63236	0.1473	0.64764
0.1478	0.56309	0.1473	0.61251	0.1469	0.63239	0.1474	0.64768
0.1479	0.56312	0.1474	0.61254	0.147	0.63243	0.1475	0.64771
0.148	0.56315	0.1475	0.61257	0.1471	0.63246	0.1476	0.64774
0.1481	0.56319	0.1476	0.6126	0.1472	0.63249	0.1477	0.64777
0.1482	0.56322	0.1477	0.61263	0.1473	0.63252	0.1478	0.6478
0.1483	0.56325	0.1478	0.61266	0.1474	0.63255	0.1479	0.64784
0.1484	0.56328	0.1479	0.61269	0.1475	0.63258	0.148	0.64787
0.1485	0.56332	0.148	0.61272	0.1476	0.63261	0.1481	0.6479
0.1486	0.56335	0.1481	0.61275	0.1477	0.63264	0.1482	0.64793
0.1487	0.56338	0.1482	0.61278	0.1478	0.63267	0.1483	0.64796
0.1488	0.56341	0.1483	0.61281	0.1479	0.63271	0.1484	0.64799
0.1489	0.56344	0.1484	0.61284	0.148	0.63274	0.1485	0.64803
0.149	0.56347	0.1485	0.61287	0.1481	0.63277	0.1486	0.64806
0.1491	0.56351	0.1486	0.61289	0.1482	0.6328	0.1487	0.64809
0.1492	0.56354	0.1487	0.61292	0.1483	0.63283	0.1488	0.64812
0.1493	0.56357	0.1488	0.61295	0.1484	0.63286	0.1489	0.64815
0.1494	0.5636	0.1489	0.61298	0.1485	0.63289	0.149	0.64818
0.1495	0.56363	0.149	0.61301	0.1486	0.63292	0.1491	0.64822
0.1496	0.56366	0.1491	0.61304	0.1487	0.63295	0.1492	0.64825
0.1497	0.5637	0.1492	0.61307	0.1488	0.63298	0.1493	0.64828
0.1498	0.56373	0.1493	0.6131	0.1489	0.63301	0.1494	0.64831
0.1499	0.56376	0.1494	0.61313	0.149	0.63304	0.1495	0.64834
0.15	0.56379	0.1495	0.61315	0.1491	0.63307	0.1496	0.64837
0.1501	0.56382	0.1496	0.61318	0.1492	0.6331	0.1497	0.6484
0.1502	0.56385	0.1497	0.61321	0.1493	0.63313	0.1498	0.64843
0.1503	0.56388	0.1498	0.61324	0.1494	0.63316	0.1499	0.64846
0.1504	0.56392	0.1499	0.61327	0.1495	0.63319	0.15	0.6485
0.1505	0.56395	0.15	0.6133	0.1496	0.63322	0.1501	0.64853
0.1506	0.56398	0.1501	0.61333	0.1497	0.63325	0.1502	0.64856
0.1507	0.56401	0.1502	0.61335	0.1498	0.63328	0.1503	0.64859
0.1508	0.56404	0.1503	0.61338	0.1499	0.63331	0.1504	0.64862
0.1509	0.56407	0.1504	0.61341	0.15	0.63334	0.1505	0.64865
0.151	0.5641	0.1505	0.61344	0.1501	0.63337	0.1506	0.64868
0.1511	0.56413	0.1506	0.61347	0.1502	0.6334	0.1507	0.64871
0.1512	0.56416	0.1507	0.6135	0.1503	0.63343	0.1508	0.64874
0.1513	0.56419	0.1508	0.61352	0.1504	0.63346	0.1509	0.64877
0.1514	0.56423	0.1509	0.61355	0.1505	0.63349	0.151	0.6488
0.1515	0.56426	0.151	0.61358	0.1506	0.63352	0.1511	0.64883
0.1516	0.56429	0.1511	0.61361	0.1507	0.63355	0.1512	0.64886
0.1517	0.56432	0.1512	0.61364	0.1508	0.63358	0.1513	0.64889
0.1518	0.56435	0.1513	0.61366	0.1509	0.63361	0.1514	0.64892
0.1519	0.56438	0.1514	0.61369	0.151	0.63364	0.1515	0.64896
0.152	0.56441	0.1515	0.61372	0.1511	0.63367	0.1516	0.64899
0.1521	0.56444	0.1516	0.61375	0.1512	0.6337	0.1517	0.64902
0.1522	0.56447	0.1517	0.61378	0.1513	0.63373	0.1518	0.64905
0.1523	0.5645	0.1518	0.6138	0.1514	0.63376	0.1519	0.64908
0.1524	0.56453	0.1519	0.61383	0.1515	0.63379	0.152	0.64911
0.1525	0.56456	0.152	0.61386	0.1516	0.63382	0.1521	0.64914
0.1526	0.56459	0.1521	0.61389	0.1517	0.63385	0.1522	0.64917
0.1527	0.56462	0.1522	0.61392	0.1518	0.63388	0.1523	0.6492
0.1528	0.56465	0.1523	0.61394	0.1519	0.63391	0.1524	0.64923
0.1529	0.56468	0.1524	0.61397	0.152	0.63394	0.1525	0.64926
0.153	0.56471	0.1525	0.614	0.1521	0.63397	0.1526	0.64929
0.1531	0.56474	0.1526	0.61403	0.1522	0.63399	0.1527	0.64932
0.1532	0.56477	0.1527	0.61405	0.1523	0.63402	0.1528	0.64935
0.1533	0.5648	0.1528	0.61408	0.1524	0.63405	0.1529	0.64938
0.1534	0.56483	0.1529	0.61411	0.1525	0.63408	0.153	0.6494
0.1535	0.56486	0.153	0.61414	0.1526	0.63411	0.1531	0.64943
0.1536	0.56489	0.1531	0.61416	0.1527	0.63414	0.1532	0.64946
0.1537	0.56492	0.1532	0.61419	0.1528	0.63417	0.1533	0.64949
0.1538	0.56495	0.1533	0.61422	0.1529	0.6342	0.1534	0.64952
0.1539	0.56498	0.1534	0.61424	0.153	0.63423	0.1535	0.64955
0.154	0.56501	0.1535	0.61427	0.1531	0.63425	0.1536	0.64958
0.1541	0.56504	0.1536	0.6143	0.1532	0.63428	0.1537	0.64961
0.1542	0.56507	0.1537	0.61433	0.1533	0.63431	0.1538	0.64964
0.1543	0.5651	0.1538	0.61435	0.1534	0.63434	0.1539	0.64967
0.1544	0.56513	0.1539	0.61438	0.1535	0.63437	0.154	0.6497
0.1545	0.56516	0.154	0.61441	0.1536	0.6344	0.1541	0.64973
0.1546	0.56519	0.1541	0.61443	0.1537	0.63443	0.1542	0.64976
0.1547	0.56522	0.1542	0.61446	0.1538	0.63445	0.1543	0.64979
0.1548	0.56525	0.1543	0.61449	0.1539	0.63448	0.1544	0.64982
0.1549	0.56528	0.1544	0.61451	0.154	0.63451	0.1545	0.64985
0.155	0.56531	0.1545	0.61454	0.1541	0.63454	0.1546	0.64987
0.1551	0.56534	0.1546	0.61457	0.1542	0.63457	0.1547	0.6499
0.1552	0.56536	0.1547	0.61459	0.1543	0.6346	0.1548	0.64993
0.1553	0.56539	0.1548	0.61462	0.1544	0.63462	0.1549	0.64996
0.1554	0.56542	0.1549	0.61465	0.1545	0.63465	0.155	0.64999
0.1555	0.56545	0.155	0.61467	0.1546	0.63468	0.1551	0.65002
0.1556	0.56548	0.1551	0.6147	0.1547	0.63471	0.1552	0.65005
0.1557	0.56551	0.1552	0.61473	0.1548	0.63474	0.1553	0.65008
0.1558	0.56554	0.1553	0.61475	0.1549	0.63476	0.1554	0.65011
0.1559	0.56557	0.1554	0.61478	0.155	0.63479	0.1555	0.65013
0.156	0.5656	0.1555	0.61481	0.1551	0.63482	0.1556	0.65016
0.1561	0.56563	0.1556	0.61483	0.1552	0.63485	0.1557	0.65019
0.1562	0.56565	0.1557	0.61486	0.1553	0.63488	0.1558	0.65022
0.1563	0.56568	0.1558	0.61489	0.1554	0.6349	0.1559	0.65025
0.1564	0.56571	0.1559	0.61491	0.1555	0.63493	0.156	0.65028
0.1565	0.56574	0.156	0.61494	0.1556	0.63496	0.1561	0.65031
0.1566	0.56577	0.1561	0.61497	0.1557	0.63499	0.1562	0.65033
0.1567	0.5658	0.1562	0.61499	0.1558	0.63502	0.1563	0.65036
0.1568	0.56583	0.1563	0.61502	0.1559	0.63504	0.1564	0.65039
0.1569	0.56586	0.1564	0.61504	0.156	0.63507	0.1565	0.65042
0.157	0.56588	0.1565	0.61507	0.1561	0.6351	0.1566	0.65045
0.1571	0.56591	0.1566	0.6151	0.1562	0.63513	0.1567	0.65047
0.1572	0.56594	0.1567	0.61512	0.1563	0.63515	0.1568	0.6505
0.1573	0.56597	0.1568	0.61515	0.1564	0.63518	0.1569	0.65053
0.1574	0.566	0.1569	0.61517	0.1565	0.63521	0.157	0.65056
0.1575	0.56603	0.157	0.6152	0.1566	0.63524	0.1571	0.65059
0.1576	0.56605	0.1571	0.61523	0.1567	0.63526	0.1572	0.65062
0.1577	0.56608	0.1572	0.61525	0.1568	0.63529	0.1573	0.65064
0.1578	0.56611	0.1573	0.61528	0.1569	0.63532	0.1574	0.65067
0.1579	0.56614	0.1574	0.6153	0.157	0.63534	0.1575	0.6507
0.158	0.56617	0.1575	0.61533	0.1571	0.63537	0.1576	0.65073
0.1581	0.56619	0.1576	0.61535	0.1572	0.6354	0.1577	0.65076
0.1582	0.56622	0.1577	0.61538	0.1573	0.63543	0.1578	0.65078
0.1583	0.56625	0.1578	0.61541	0.1574	0.63545	0.1579	0.65081
0.1584	0.56628	0.1579	0.61543	0.1575	0.63548	0.158	0.65084
0.1585	0.56631	0.158	0.61546	0.1576	0.63551	0.1581	0.65087
0.1586	0.56633	0.1581	0.61548	0.1577	0.63553	0.1582	0.65089
0.1587	0.56636	0.1582	0.61551	0.1578	0.63556	0.1583	0.65092
0.1588	0.56639	0.1583	0.61553	0.1579	0.63559	0.1584	0.65095
0.1589	0.56642	0.1584	0.61556	0.158	0.63562	0.1585	0.65098
0.159	0.56645	0.1585	0.61558	0.1581	0.63564	0.1586	0.651
0.1591	0.56647	0.1586	0.61561	0.1582	0.63567	0.1587	0.65103
0.1592	0.5665	0.1587	0.61564	0.1583	0.6357	0.1588	0.65106
0.1593	0.56653	0.1588	0.61566	0.1584	0.63572	0.1589	0.65109
0.1594	0.56656	0.1589	0.61569	0.1585	0.63575	0.159	0.65111
0.1595	0.56658	0.159	0.61571	0.1586	0.63578	0.1591	0.65114
0.1596	0.56661	0.1591	0.61574	0.1587	0.6358	0.1592	0.65117
0.1597	0.56664	0.1592	0.61576	0.1588	0.63583	0.1593	0.6512
0.1598	0.56667	0.1593	0.61579	0.1589	0.63586	0.1594	0.65122
0.1599	0.56669	0.1594	0.61581	0.159	0.63588	0.1595	0.65125
0.16	0.56672	0.1595	0.61584	0.1591	0.63591	0.1596	0.65128
0.1601	0.56675	0.1596	0.61586	0.1592	0.63593	0.1597	0.6513
0.1602	0.56678	0.1597	0.61589	0.1593	0.63596	0.1598	0.65133
0.1603	0.5668	0.1598	0.61591	0.1594	0.63599	0.1599	0.65136
0.1604	0.56683	0.1599	0.61594	0.1595	0.63601	0.16	0.65139
0.1605	0.56686	0.16	0.61596	0.1596	0.63604	0.1601	0.65141
0.1606	0.56689	0.1601	0.61599	0.1597	0.63607	0.1602	0.65144
0.1607	0.56691	0.1602	0.61601	0.1598	0.63609	0.1603	0.65147
0.1608	0.56694	0.1603	0.61604	0.1599	0.63612	0.1604	0.65149
0.1609	0.56697	0.1604	0.61606	0.16	0.63615	0.1605	0.65152
0.161	0.56699	0.1605	0.61609	0.1601	0.63617	0.1606	0.65155
0.1611	0.56702	0.1606	0.61611	0.1602	0.6362	0.1607	0.65157
0.1612	0.56705	0.1607	0.61613	0.1603	0.63622	0.1608	0.6516
0.1613	0.56707	0.1608	0.61616	0.1604	0.63625	0.1609	0.65163
0.1614	0.5671	0.1609	0.61618	0.1605	0.63628	0.161	0.65165
0.1615	0.56713	0.161	0.61621	0.1606	0.6363	0.1611	0.65168
0.1616	0.56716	0.1611	0.61623	0.1607	0.63633	0.1612	0.65171
0.1617	0.56718	0.1612	0.61626	0.1608	0.63635	0.1613	0.65173
0.1618	0.56721	0.1613	0.61628	0.1609	0.63638	0.1614	0.65176
0.1619	0.56724	0.1614	0.61631	0.161	0.6364	0.1615	0.65179
0.162	0.56726	0.1615	0.61633	0.1611	0.63643	0.1616	0.65181
0.1621	0.56729	0.1616	0.61636	0.1612	0.63646	0.1617	0.65184
0.1622	0.56732	0.1617	0.61638	0.1613	0.63648	0.1618	0.65186
0.1623	0.56734	0.1618	0.6164	0.1614	0.63651	0.1619	0.65189
0.1624	0.56737	0.1619	0.61643	0.1615	0.63653	0.162	0.65192
0.1625	0.5674	0.162	0.61645	0.1616	0.63656	0.1621	0.65194
0.1626	0.56742	0.1621	0.61648	0.1617	0.63658	0.1622	0.65197
0.1627	0.56745	0.1622	0.6165	0.1618	0.63661	0.1623	0.652
0.1628	0.56747	0.1623	0.61653	0.1619	0.63664	0.1624	0.65202
0.1629	0.5675	0.1624	0.61655	0.162	0.63666	0.1625	0.65205
0.163	0.56753	0.1625	0.61657	0.1621	0.63669	0.1626	0.65207
0.1631	0.56755	0.1626	0.6166	0.1622	0.63671	0.1627	0.6521
0.1632	0.56758	0.1627	0.61662	0.1623	0.63674	0.1628	0.65213
0.1633	0.56761	0.1628	0.61665	0.1624	0.63676	0.1629	0.65215
0.1634	0.56763	0.1629	0.61667	0.1625	0.63679	0.163	0.65218
0.1635	0.56766	0.163	0.61669	0.1626	0.63681	0.1631	0.6522
0.1636	0.56768	0.1631	0.61672	0.1627	0.63684	0.1632	0.65223
0.1637	0.56771	0.1632	0.61674	0.1628	0.63686	0.1633	0.65226
0.1638	0.56774	0.1633	0.61677	0.1629	0.63689	0.1634	0.65228
0.1639	0.56776	0.1634	0.61679	0.163	0.63691	0.1635	0.65231
0.164	0.56779	0.1635	0.61681	0.1631	0.63694	0.1636	0.65233
0.1641	0.56782	0.1636	0.61684	0.1632	0.63696	0.1637	0.65236
0.1642	0.56784	0.1637	0.61686	0.1633	0.63699	0.1638	0.65239
0.1643	0.56787	0.1638	0.61688	0.1634	0.63701	0.1639	0.65241
0.1644	0.56789	0.1639	0.61691	0.1635	0.63704	0.164	0.65244
0.1645	0.56792	0.164	0.61693	0.1636	0.63706	0.1641	0.65246
0.1646	0.56794	0.1641	0.61696	0.1637	0.63709	0.1642	0.65249
0.1647	0.56797	0.1642	0.61698	0.1638	0.63711	0.1643	0.65251
0.1648	0.568	0.1643	0.617	0.1639	0.63714	0.1644	0.65254
0.1649	0.56802	0.1644	0.61703	0.164	0.63716	0.1645	0.65256
0.165	0.56805	0.1645	0.61705	0.1641	0.63719	0.1646	0.65259
0.1651	0.56807	0.1646	0.61707	0.1642	0.63721	0.1647	0.65261
0.1652	0.5681	0.1647	0.6171	0.1643	0.63724	0.1648	0.65264
0.1653	0.56812	0.1648	0.61712	0.1644	0.63726	0.1649	0.65267
0.1654	0.56815	0.1649	0.61714	0.1645	0.63729	0.165	0.65269
0.1655	0.56818	0.165	0.61717	0.1646	0.63731	0.1651	0.65272
0.1656	0.5682	0.1651	0.61719	0.1647	0.63734	0.1652	0.65274
0.1657	0.56823	0.1652	0.61721	0.1648	0.63736	0.1653	0.65277
0.1658	0.56825	0.1653	0.61724	0.1649	0.63739	0.1654	0.65279
0.1659	0.56828	0.1654	0.61726	0.165	0.63741	0.1655	0.65282
0.166	0.5683	0.1655	0.61728	0.1651	0.63744	0.1656	0.65284
0.1661	0.56833	0.1656	0.61731	0.1652	0.63746	0.1657	0.65287
0.1662	0.56835	0.1657	0.61733	0.1653	0.63748	0.1658	0.65289
0.1663	0.56838	0.1658	0.61735	0.1654	0.63751	0.1659	0.65292
0.1664	0.5684	0.1659	0.61738	0.1655	0.63753	0.166	0.65294
0.1665	0.56843	0.166	0.6174	0.1656	0.63756	0.1661	0.65297
0.1666	0.56845	0.1661	0.61742	0.1657	0.63758	0.1662	0.65299
0.1667	0.56848	0.1662	0.61744	0.1658	0.63761	0.1663	0.65302
0.1668	0.5685	0.1663	0.61747	0.1659	0.63763	0.1664	0.65304
0.1669	0.56853	0.1664	0.61749	0.166	0.63765	0.1665	0.65307
0.167	0.56855	0.1665	0.61751	0.1661	0.63768	0.1666	0.65309
0.1671	0.56858	0.1666	0.61754	0.1662	0.6377	0.1667	0.65312
0.1672	0.5686	0.1667	0.61756	0.1663	0.63773	0.1668	0.65314
0.1673	0.56863	0.1668	0.61758	0.1664	0.63775	0.1669	0.65317
0.1674	0.56865	0.1669	0.6176	0.1665	0.63777	0.167	0.65319
0.1675	0.56868	0.167	0.61763	0.1666	0.6378	0.1671	0.65321
0.1676	0.5687	0.1671	0.61765	0.1667	0.63782	0.1672	0.65324
0.1677	0.56873	0.1672	0.61767	0.1668	0.63785	0.1673	0.65326
0.1678	0.56875	0.1673	0.6177	0.1669	0.63787	0.1674	0.65329
0.1679	0.56878	0.1674	0.61772	0.167	0.63789	0.1675	0.65331
0.168	0.5688	0.1675	0.61774	0.1671	0.63792	0.1676	0.65334
0.1681	0.56883	0.1676	0.61776	0.1672	0.63794	0.1677	0.65336
0.1682	0.56885	0.1677	0.61779	0.1673	0.63797	0.1678	0.65339
0.1683	0.56888	0.1678	0.61781	0.1674	0.63799	0.1679	0.65341
0.1684	0.5689	0.1679	0.61783	0.1675	0.63801	0.168	0.65343
0.1685	0.56893	0.168	0.61785	0.1676	0.63804	0.1681	0.65346
0.1686	0.56895	0.1681	0.61788	0.1677	0.63806	0.1682	0.65348
0.1687	0.56898	0.1682	0.6179	0.1678	0.63808	0.1683	0.65351
0.1688	0.569	0.1683	0.61792	0.1679	0.63811	0.1684	0.65353
0.1689	0.56902	0.1684	0.61794	0.168	0.63813	0.1685	0.65356
0.169	0.56905	0.1685	0.61796	0.1681	0.63816	0.1686	0.65358
0.1691	0.56907	0.1686	0.61799	0.1682	0.63818	0.1687	0.6536
0.1692	0.5691	0.1687	0.61801	0.1683	0.6382	0.1688	0.65363
0.1693	0.56912	0.1688	0.61803	0.1684	0.63823	0.1689	0.65365
0.1694	0.56915	0.1689	0.61805	0.1685	0.63825	0.169	0.65368
0.1695	0.56917	0.169	0.61808	0.1686	0.63827	0.1691	0.6537
0.1696	0.56919	0.1691	0.6181	0.1687	0.6383	0.1692	0.65372
0.1697	0.56922	0.1692	0.61812	0.1688	0.63832	0.1693	0.65375
0.1698	0.56924	0.1693	0.61814	0.1689	0.63834	0.1694	0.65377
0.1699	0.56927	0.1694	0.61816	0.169	0.63837	0.1695	0.6538
0.17	0.56929	0.1695	0.61819	0.1691	0.63839	0.1696	0.65382
0.1701	0.56932	0.1696	0.61821	0.1692	0.63841	0.1697	0.65384
0.1702	0.56934	0.1697	0.61823	0.1693	0.63844	0.1698	0.65387
0.1703	0.56936	0.1698	0.61825	0.1694	0.63846	0.1699	0.65389
0.1704	0.56939	0.1699	0.61827	0.1695	0.63848	0.17	0.65391
0.1705	0.56941	0.17	0.6183	0.1696	0.63851	0.1701	0.65394
0.1706	0.56944	0.1701	0.61832	0.1697	0.63853	0.1702	0.65396
0.1707	0.56946	0.1702	0.61834	0.1698	0.63855	0.1703	0.65399
0.1708	0.56948	0.1703	0.61836	0.1699	0.63858	0.1704	0.65401
0.1709	0.56951	0.1704	0.61838	0.17	0.6386	0.1705	0.65403
0.171	0.56953	0.1705	0.61841	0.1701	0.63862	0.1706	0.65406
0.1711	0.56955	0.1706	0.61843	0.1702	0.63864	0.1707	0.65408
0.1712	0.56958	0.1707	0.61845	0.1703	0.63867	0.1708	0.6541
0.1713	0.5696	0.1708	0.61847	0.1704	0.63869	0.1709	0.65413
0.1714	0.56963	0.1709	0.61849	0.1705	0.63871	0.171	0.65415
0.1715	0.56965	0.171	0.61851	0.1706	0.63874	0.1711	0.65417
0.1716	0.56967	0.1711	0.61854	0.1707	0.63876	0.1712	0.6542
0.1717	0.5697	0.1712	0.61856	0.1708	0.63878	0.1713	0.65422
0.1718	0.56972	0.1713	0.61858	0.1709	0.6388	0.1714	0.65424
0.1719	0.56974	0.1714	0.6186	0.171	0.63883	0.1715	0.65427
0.172	0.56977	0.1715	0.61862	0.1711	0.63885	0.1716	0.65429
0.1721	0.56979	0.1716	0.61864	0.1712	0.63887	0.1717	0.65431
0.1722	0.56981	0.1717	0.61867	0.1713	0.63889	0.1718	0.65434
0.1723	0.56984	0.1718	0.61869	0.1714	0.63892	0.1719	0.65436
0.1724	0.56986	0.1719	0.61871	0.1715	0.63894	0.172	0.65438
0.1725	0.56989	0.172	0.61873	0.1716	0.63896	0.1721	0.65441
0.1726	0.56991	0.1721	0.61875	0.1717	0.63899	0.1722	0.65443
0.1727	0.56993	0.1722	0.61877	0.1718	0.63901	0.1723	0.65445
0.1728	0.56996	0.1723	0.61879	0.1719	0.63903	0.1724	0.65448
0.1729	0.56998	0.1724	0.61881	0.172	0.63905	0.1725	0.6545
0.173	0.57	0.1725	0.61884	0.1721	0.63908	0.1726	0.65452
0.1731	0.57002	0.1726	0.61886	0.1722	0.6391	0.1727	0.65454
0.1732	0.57005	0.1727	0.61888	0.1723	0.63912	0.1728	0.65457
0.1733	0.57007	0.1728	0.6189	0.1724	0.63914	0.1729	0.65459
0.1734	0.57009	0.1729	0.61892	0.1725	0.63916	0.173	0.65461
0.1735	0.57012	0.173	0.61894	0.1726	0.63919	0.1731	0.65464
0.1736	0.57014	0.1731	0.61896	0.1727	0.63921	0.1732	0.65466
0.1737	0.57016	0.1732	0.61898	0.1728	0.63923	0.1733	0.65468
0.1738	0.57019	0.1733	0.61901	0.1729	0.63925	0.1734	0.6547
0.1739	0.57021	0.1734	0.61903	0.173	0.63928	0.1735	0.65473
0.174	0.57023	0.1735	0.61905	0.1731	0.6393	0.1736	0.65475
0.1741	0.57026	0.1736	0.61907	0.1732	0.63932	0.1737	0.65477
0.1742	0.57028	0.1737	0.61909	0.1733	0.63934	0.1738	0.6548
0.1743	0.5703	0.1738	0.61911	0.1734	0.63936	0.1739	0.65482
0.1744	0.57032	0.1739	0.61913	0.1735	0.63939	0.174	0.65484
0.1745	0.57035	0.174	0.61915	0.1736	0.63941	0.1741	0.65486
0.1746	0.57037	0.1741	0.61917	0.1737	0.63943	0.1742	0.65489
0.1747	0.57039	0.1742	0.61919	0.1738	0.63945	0.1743	0.65491
0.1748	0.57042	0.1743	0.61921	0.1739	0.63947	0.1744	0.65493
0.1749	0.57044	0.1744	0.61924	0.174	0.6395	0.1745	0.65495
0.175	0.57046	0.1745	0.61926	0.1741	0.63952	0.1746	0.65498
0.1751	0.57048	0.1746	0.61928	0.1742	0.63954	0.1747	0.655
0.1752	0.57051	0.1747	0.6193	0.1743	0.63956	0.1748	0.65502
0.1753	0.57053	0.1748	0.61932	0.1744	0.63958	0.1749	0.65504
0.1754	0.57055	0.1749	0.61934	0.1745	0.63961	0.175	0.65507
0.1755	0.57057	0.175	0.61936	0.1746	0.63963	0.1751	0.65509
0.1756	0.5706	0.1751	0.61938	0.1747	0.63965	0.1752	0.65511
0.1757	0.57062	0.1752	0.6194	0.1748	0.63967	0.1753	0.65513
0.1758	0.57064	0.1753	0.61942	0.1749	0.63969	0.1754	0.65515
0.1759	0.57066	0.1754	0.61944	0.175	0.63971	0.1755	0.65518
0.176	0.57069	0.1755	0.61946	0.1751	0.63974	0.1756	0.6552
0.1761	0.57071	0.1756	0.61948	0.1752	0.63976	0.1757	0.65522
0.1762	0.57073	0.1757	0.6195	0.1753	0.63978	0.1758	0.65524
0.1763	0.57075	0.1758	0.61952	0.1754	0.6398	0.1759	0.65526
0.1764	0.57078	0.1759	0.61954	0.1755	0.63982	0.176	0.65529
0.1765	0.5708	0.176	0.61956	0.1756	0.63984	0.1761	0.65531
0.1766	0.57082	0.1761	0.61958	0.1757	0.63986	0.1762	0.65533
0.1767	0.57084	0.1762	0.61961	0.1758	0.63989	0.1763	0.65535
0.1768	0.57087	0.1763	0.61963	0.1759	0.63991	0.1764	0.65538
0.1769	0.57089	0.1764	0.61965	0.176	0.63993	0.1765	0.6554
0.177	0.57091	0.1765	0.61967	0.1761	0.63995	0.1766	0.65542
0.1771	0.57093	0.1766	0.61969	0.1762	0.63997	0.1767	0.65544
0.1772	0.57095	0.1767	0.61971	0.1763	0.63999	0.1768	0.65546
0.1773	0.57098	0.1768	0.61973	0.1764	0.64001	0.1769	0.65548
0.1774	0.571	0.1769	0.61975	0.1765	0.64004	0.177	0.65551
0.1775	0.57102	0.177	0.61977	0.1766	0.64006	0.1771	0.65553
0.1776	0.57104	0.1771	0.61979	0.1767	0.64008	0.1772	0.65555
0.1777	0.57106	0.1772	0.61981	0.1768	0.6401	0.1773	0.65557
0.1778	0.57109	0.1773	0.61983	0.1769	0.64012	0.1774	0.65559
0.1779	0.57111	0.1774	0.61985	0.177	0.64014	0.1775	0.65561
0.178	0.57113	0.1775	0.61987	0.1771	0.64016	0.1776	0.65564
0.1781	0.57115	0.1776	0.61989	0.1772	0.64018	0.1777	0.65566
0.1782	0.57117	0.1777	0.61991	0.1773	0.64021	0.1778	0.65568
0.1783	0.5712	0.1778	0.61993	0.1774	0.64023	0.1779	0.6557
0.1784	0.57122	0.1779	0.61995	0.1775	0.64025	0.178	0.65572
0.1785	0.57124	0.178	0.61997	0.1776	0.64027	0.1781	0.65574
0.1786	0.57126	0.1781	0.61999	0.1777	0.64029	0.1782	0.65577
0.1787	0.57128	0.1782	0.62001	0.1778	0.64031	0.1783	0.65579
0.1788	0.5713	0.1783	0.62003	0.1779	0.64033	0.1784	0.65581
0.1789	0.57133	0.1784	0.62005	0.178	0.64035	0.1785	0.65583
0.179	0.57135	0.1785	0.62007	0.1781	0.64037	0.1786	0.65585
0.1791	0.57137	0.1786	0.62009	0.1782	0.64039	0.1787	0.65587
0.1792	0.57139	0.1787	0.62011	0.1783	0.64041	0.1788	0.65589
0.1793	0.57141	0.1788	0.62013	0.1784	0.64044	0.1789	0.65592
0.1794	0.57143	0.1789	0.62015	0.1785	0.64046	0.179	0.65594
0.1795	0.57146	0.179	0.62017	0.1786	0.64048	0.1791	0.65596
0.1796	0.57148	0.1791	0.62018	0.1787	0.6405	0.1792	0.65598
0.1797	0.5715	0.1792	0.6202	0.1788	0.64052	0.1793	0.656
0.1798	0.57152	0.1793	0.62022	0.1789	0.64054	0.1794	0.65602
0.1799	0.57154	0.1794	0.62024	0.179	0.64056	0.1795	0.65604
0.18	0.57156	0.1795	0.62026	0.1791	0.64058	0.1796	0.65606
0.1801	0.57158	0.1796	0.62028	0.1792	0.6406	0.1797	0.65608
0.1802	0.57161	0.1797	0.6203	0.1793	0.64062	0.1798	0.65611
0.1803	0.57163	0.1798	0.62032	0.1794	0.64064	0.1799	0.65613
0.1804	0.57165	0.1799	0.62034	0.1795	0.64066	0.18	0.65615
0.1805	0.57167	0.18	0.62036	0.1796	0.64068	0.1801	0.65617
0.1806	0.57169	0.1801	0.62038	0.1797	0.6407	0.1802	0.65619
0.1807	0.57171	0.1802	0.6204	0.1798	0.64072	0.1803	0.65621
0.1808	0.57173	0.1803	0.62042	0.1799	0.64074	0.1804	0.65623
0.1809	0.57175	0.1804	0.62044	0.18	0.64076	0.1805	0.65625
0.181	0.57178	0.1805	0.62046	0.1801	0.64079	0.1806	0.65627
0.1811	0.5718	0.1806	0.62048	0.1802	0.64081	0.1807	0.65629
0.1812	0.57182	0.1807	0.6205	0.1803	0.64083	0.1808	0.65632
0.1813	0.57184	0.1808	0.62052	0.1804	0.64085	0.1809	0.65634
0.1814	0.57186	0.1809	0.62053	0.1805	0.64087	0.181	0.65636
0.1815	0.57188	0.181	0.62055	0.1806	0.64089	0.1811	0.65638
0.1816	0.5719	0.1811	0.62057	0.1807	0.64091	0.1812	0.6564
0.1817	0.57192	0.1812	0.62059	0.1808	0.64093	0.1813	0.65642
0.1818	0.57194	0.1813	0.62061	0.1809	0.64095	0.1814	0.65644
0.1819	0.57196	0.1814	0.62063	0.181	0.64097	0.1815	0.65646
0.182	0.57199	0.1815	0.62065	0.1811	0.64099	0.1816	0.65648
0.1821	0.57201	0.1816	0.62067	0.1812	0.64101	0.1817	0.6565
0.1822	0.57203	0.1817	0.62069	0.1813	0.64103	0.1818	0.65652
0.1823	0.57205	0.1818	0.62071	0.1814	0.64105	0.1819	0.65654
0.1824	0.57207	0.1819	0.62073	0.1815	0.64107	0.182	0.65656
0.1825	0.57209	0.182	0.62074	0.1816	0.64109	0.1821	0.65658
0.1826	0.57211	0.1821	0.62076	0.1817	0.64111	0.1822	0.6566
0.1827	0.57213	0.1822	0.62078	0.1818	0.64113	0.1823	0.65663
0.1828	0.57215	0.1823	0.6208	0.1819	0.64115	0.1824	0.65665
0.1829	0.57217	0.1824	0.62082	0.182	0.64117	0.1825	0.65667
0.183	0.57219	0.1825	0.62084	0.1821	0.64119	0.1826	0.65669
0.1831	0.57221	0.1826	0.62086	0.1822	0.64121	0.1827	0.65671
0.1832	0.57223	0.1827	0.62088	0.1823	0.64123	0.1828	0.65673
0.1833	0.57226	0.1828	0.6209	0.1824	0.64125	0.1829	0.65675
0.1834	0.57228	0.1829	0.62091	0.1825	0.64127	0.183	0.65677
0.1835	0.5723	0.183	0.62093	0.1826	0.64129	0.1831	0.65679
0.1836	0.57232	0.1831	0.62095	0.1827	0.64131	0.1832	0.65681
0.1837	0.57234	0.1832	0.62097	0.1828	0.64133	0.1833	0.65683
0.1838	0.57236	0.1833	0.62099	0.1829	0.64135	0.1834	0.65685
0.1839	0.57238	0.1834	0.62101	0.183	0.64137	0.1835	0.65687
0.184	0.5724	0.1835	0.62103	0.1831	0.64139	0.1836	0.65689
0.1841	0.57242	0.1836	0.62105	0.1832	0.64141	0.1837	0.65691
0.1842	0.57244	0.1837	0.62106	0.1833	0.64143	0.1838	0.65693
0.1843	0.57246	0.1838	0.62108	0.1834	0.64144	0.1839	0.65695
0.1844	0.57248	0.1839	0.6211	0.1835	0.64146	0.184	0.65697
0.1845	0.5725	0.184	0.62112	0.1836	0.64148	0.1841	0.65699
0.1846	0.57252	0.1841	0.62114	0.1837	0.6415	0.1842	0.65701
0.1847	0.57254	0.1842	0.62116	0.1838	0.64152	0.1843	0.65703
0.1848	0.57256	0.1843	0.62118	0.1839	0.64154	0.1844	0.65705
0.1849	0.57258	0.1844	0.62119	0.184	0.64156	0.1845	0.65707
0.185	0.5726	0.1845	0.62121	0.1841	0.64158	0.1846	0.65709
0.1851	0.57262	0.1846	0.62123	0.1842	0.6416	0.1847	0.65711
0.1852	0.57264	0.1847	0.62125	0.1843	0.64162	0.1848	0.65713
0.1853	0.57266	0.1848	0.62127	0.1844	0.64164	0.1849	0.65715
0.1854	0.57268	0.1849	0.62129	0.1845	0.64166	0.185	0.65717
0.1855	0.5727	0.185	0.62131	0.1846	0.64168	0.1851	0.65719
0.1856	0.57272	0.1851	0.62132	0.1847	0.6417	0.1852	0.65721
0.1857	0.57274	0.1852	0.62134	0.1848	0.64172	0.1853	0.65723
0.1858	0.57276	0.1853	0.62136	0.1849	0.64174	0.1854	0.65725
0.1859	0.57278	0.1854	0.62138	0.185	0.64176	0.1855	0.65727
0.186	0.5728	0.1855	0.6214	0.1851	0.64178	0.1856	0.65729
0.1861	0.57282	0.1856	0.62141	0.1852	0.64179	0.1857	0.65731
0.1862	0.57284	0.1857	0.62143	0.1853	0.64181	0.1858	0.65733
0.1863	0.57286	0.1858	0.62145	0.1854	0.64183	0.1859	0.65735
0.1864	0.57288	0.1859	0.62147	0.1855	0.64185	0.186	0.65737
0.1865	0.5729	0.186	0.62149	0.1856	0.64187	0.1861	0.65739
0.1866	0.57292	0.1861	0.62151	0.1857	0.64189	0.1862	0.65741
0.1867	0.57294	0.1862	0.62152	0.1858	0.64191	0.1863	0.65743
0.1868	0.57296	0.1863	0.62154	0.1859	0.64193	0.1864	0.65745
0.1869	0.57298	0.1864	0.62156	0.186	0.64195	0.1865	0.65746
0.187	0.573	0.1865	0.62158	0.1861	0.64197	0.1866	0.65748
0.1871	0.57302	0.1866	0.6216	0.1862	0.64199	0.1867	0.6575
0.1872	0.57304	0.1867	0.62161	0.1863	0.642	0.1868	0.65752
0.1873	0.57306	0.1868	0.62163	0.1864	0.64202	0.1869	0.65754
0.1874	0.57308	0.1869	0.62165	0.1865	0.64204	0.187	0.65756
0.1875	0.5731	0.187	0.62167	0.1866	0.64206	0.1871	0.65758
0.1876	0.57312	0.1871	0.62169	0.1867	0.64208	0.1872	0.6576
0.1877	0.57314	0.1872	0.6217	0.1868	0.6421	0.1873	0.65762
0.1878	0.57316	0.1873	0.62172	0.1869	0.64212	0.1874	0.65764
0.1879	0.57318	0.1874	0.62174	0.187	0.64214	0.1875	0.65766
0.188	0.5732	0.1875	0.62176	0.1871	0.64216	0.1876	0.65768
0.1881	0.57322	0.1876	0.62178	0.1872	0.64217	0.1877	0.6577
0.1882	0.57324	0.1877	0.62179	0.1873	0.64219	0.1878	0.65772
0.1883	0.57326	0.1878	0.62181	0.1874	0.64221	0.1879	0.65774
0.1884	0.57328	0.1879	0.62183	0.1875	0.64223	0.188	0.65775
0.1885	0.5733	0.188	0.62185	0.1876	0.64225	0.1881	0.65777
0.1886	0.57332	0.1881	0.62186	0.1877	0.64227	0.1882	0.65779
0.1887	0.57333	0.1882	0.62188	0.1878	0.64229	0.1883	0.65781
0.1888	0.57335	0.1883	0.6219	0.1879	0.64231	0.1884	0.65783
0.1889	0.57337	0.1884	0.62192	0.188	0.64232	0.1885	0.65785
0.189	0.57339	0.1885	0.62194	0.1881	0.64234	0.1886	0.65787
0.1891	0.57341	0.1886	0.62195	0.1882	0.64236	0.1887	0.65789
0.1892	0.57343	0.1887	0.62197	0.1883	0.64238	0.1888	0.65791
0.1893	0.57345	0.1888	0.62199	0.1884	0.6424	0.1889	0.65793
0.1894	0.57347	0.1889	0.62201	0.1885	0.64242	0.189	0.65795
0.1895	0.57349	0.189	0.62202	0.1886	0.64244	0.1891	0.65796
0.1896	0.57351	0.1891	0.62204	0.1887	0.64245	0.1892	0.65798
0.1897	0.57353	0.1892	0.62206	0.1888	0.64247	0.1893	0.658
0.1898	0.57355	0.1893	0.62208	0.1889	0.64249	0.1894	0.65802
0.1899	0.57357	0.1894	0.62209	0.189	0.64251	0.1895	0.65804
0.19	0.57358	0.1895	0.62211	0.1891	0.64253	0.1896	0.65806
0.1901	0.5736	0.1896	0.62213	0.1892	0.64255	0.1897	0.65808
0.1902	0.57362	0.1897	0.62215	0.1893	0.64256	0.1898	0.6581
0.1903	0.57364	0.1898	0.62216	0.1894	0.64258	0.1899	0.65812
0.1904	0.57366	0.1899	0.62218	0.1895	0.6426	0.19	0.65813
0.1905	0.57368	0.19	0.6222	0.1896	0.64262	0.1901	0.65815
0.1906	0.5737	0.1901	0.62222	0.1897	0.64264	0.1902	0.65817
0.1907	0.57372	0.1902	0.62223	0.1898	0.64266	0.1903	0.65819
0.1908	0.57374	0.1903	0.62225	0.1899	0.64267	0.1904	0.65821
0.1909	0.57376	0.1904	0.62227	0.19	0.64269	0.1905	0.65823
0.191	0.57378	0.1905	0.62228	0.1901	0.64271	0.1906	0.65825
0.1911	0.57379	0.1906	0.6223	0.1902	0.64273	0.1907	0.65826
0.1912	0.57381	0.1907	0.62232	0.1903	0.64275	0.1908	0.65828
0.1913	0.57383	0.1908	0.62234	0.1904	0.64276	0.1909	0.6583
0.1914	0.57385	0.1909	0.62235	0.1905	0.64278	0.191	0.65832
0.1915	0.57387	0.191	0.62237	0.1906	0.6428	0.1911	0.65834
0.1916	0.57389	0.1911	0.62239	0.1907	0.64282	0.1912	0.65836
0.1917	0.57391	0.1912	0.6224	0.1908	0.64284	0.1913	0.65838
0.1918	0.57393	0.1913	0.62242	0.1909	0.64286	0.1914	0.65839
0.1919	0.57394	0.1914	0.62244	0.191	0.64287	0.1915	0.65841
0.192	0.57396	0.1915	0.62246	0.1911	0.64289	0.1916	0.65843
0.1921	0.57398	0.1916	0.62247	0.1912	0.64291	0.1917	0.65845
0.1922	0.574	0.1917	0.62249	0.1913	0.64293	0.1918	0.65847
0.1923	0.57402	0.1918	0.62251	0.1914	0.64295	0.1919	0.65849
0.1924	0.57404	0.1919	0.62252	0.1915	0.64296	0.192	0.65851
0.1925	0.57406	0.192	0.62254	0.1916	0.64298	0.1921	0.65852
0.1926	0.57407	0.1921	0.62256	0.1917	0.643	0.1922	0.65854
0.1927	0.57409	0.1922	0.62258	0.1918	0.64302	0.1923	0.65856
0.1928	0.57411	0.1923	0.62259	0.1919	0.64303	0.1924	0.65858
0.1929	0.57413	0.1924	0.62261	0.192	0.64305	0.1925	0.6586
0.193	0.57415	0.1925	0.62263	0.1921	0.64307	0.1926	0.65861
0.1931	0.57417	0.1926	0.62264	0.1922	0.64309	0.1927	0.65863
0.1932	0.57419	0.1927	0.62266	0.1923	0.64311	0.1928	0.65865
0.1933	0.5742	0.1928	0.62268	0.1924	0.64312	0.1929	0.65867
0.1934	0.57422	0.1929	0.62269	0.1925	0.64314	0.193	0.65869
0.1935	0.57424	0.193	0.62271	0.1926	0.64316	0.1931	0.65871
0.1936	0.57426	0.1931	0.62273	0.1927	0.64318	0.1932	0.65872
0.1937	0.57428	0.1932	0.62274	0.1928	0.64319	0.1933	0.65874
0.1938	0.5743	0.1933	0.62276	0.1929	0.64321	0.1934	0.65876
0.1939	0.57431	0.1934	0.62278	0.193	0.64323	0.1935	0.65878
0.194	0.57433	0.1935	0.62279	0.1931	0.64325	0.1936	0.6588
0.1941	0.57435	0.1936	0.62281	0.1932	0.64326	0.1937	0.65881
0.1942	0.57437	0.1937	0.62283	0.1933	0.64328	0.1938	0.65883
0.1943	0.57439	0.1938	0.62284	0.1934	0.6433	0.1939	0.65885
0.1944	0.57441	0.1939	0.62286	0.1935	0.64332	0.194	0.65887
0.1945	0.57442	0.194	0.62288	0.1936	0.64334	0.1941	0.65889
0.1946	0.57444	0.1941	0.62289	0.1937	0.64335	0.1942	0.6589
0.1947	0.57446	0.1942	0.62291	0.1938	0.64337	0.1943	0.65892
0.1948	0.57448	0.1943	0.62293	0.1939	0.64339	0.1944	0.65894
0.1949	0.5745	0.1944	0.62294	0.194	0.64341	0.1945	0.65896
0.195	0.57452	0.1945	0.62296	0.1941	0.64342	0.1946	0.65898
0.1951	0.57453	0.1946	0.62298	0.1942	0.64344	0.1947	0.65899
0.1952	0.57455	0.1947	0.62299	0.1943	0.64346	0.1948	0.65901
0.1953	0.57457	0.1948	0.62301	0.1944	0.64347	0.1949	0.65903
0.1954	0.57459	0.1949	0.62303	0.1945	0.64349	0.195	0.65905
0.1955	0.57461	0.195	0.62304	0.1946	0.64351	0.1951	0.65906
0.1956	0.57462	0.1951	0.62306	0.1947	0.64353	0.1952	0.65908
0.1957	0.57464	0.1952	0.62308	0.1948	0.64354	0.1953	0.6591
0.1958	0.57466	0.1953	0.62309	0.1949	0.64356	0.1954	0.65912
0.1959	0.57468	0.1954	0.62311	0.195	0.64358	0.1955	0.65914
0.196	0.5747	0.1955	0.62312	0.1951	0.6436	0.1956	0.65915
0.1961	0.57471	0.1956	0.62314	0.1952	0.64361	0.1957	0.65917
0.1962	0.57473	0.1957	0.62316	0.1953	0.64363	0.1958	0.65919
0.1963	0.57475	0.1958	0.62317	0.1954	0.64365	0.1959	0.65921
0.1964	0.57477	0.1959	0.62319	0.1955	0.64366	0.196	0.65922
0.1965	0.57478	0.196	0.62321	0.1956	0.64368	0.1961	0.65924
0.1966	0.5748	0.1961	0.62322	0.1957	0.6437	0.1962	0.65926
0.1967	0.57482	0.1962	0.62324	0.1958	0.64372	0.1963	0.65928
0.1968	0.57484	0.1963	0.62325	0.1959	0.64373	0.1964	0.65929
0.1969	0.57486	0.1964	0.62327	0.196	0.64375	0.1965	0.65931
0.197	0.57487	0.1965	0.62329	0.1961	0.64377	0.1966	0.65933
0.1971	0.57489	0.1966	0.6233	0.1962	0.64378	0.1967	0.65935
0.1972	0.57491	0.1967	0.62332	0.1963	0.6438	0.1968	0.65936
0.1973	0.57493	0.1968	0.62334	0.1964	0.64382	0.1969	0.65938
0.1974	0.57494	0.1969	0.62335	0.1965	0.64384	0.197	0.6594
0.1975	0.57496	0.197	0.62337	0.1966	0.64385	0.1971	0.65942
0.1976	0.57498	0.1971	0.62338	0.1967	0.64387	0.1972	0.65943
0.1977	0.575	0.1972	0.6234	0.1968	0.64389	0.1973	0.65945
0.1978	0.57501	0.1973	0.62342	0.1969	0.6439	0.1974	0.65947
0.1979	0.57503	0.1974	0.62343	0.197	0.64392	0.1975	0.65949
0.198	0.57505	0.1975	0.62345	0.1971	0.64394	0.1976	0.6595
0.1981	0.57507	0.1976	0.62346	0.1972	0.64395	0.1977	0.65952
0.1982	0.57508	0.1977	0.62348	0.1973	0.64397	0.1978	0.65954
0.1983	0.5751	0.1978	0.6235	0.1974	0.64399	0.1979	0.65955
0.1984	0.57512	0.1979	0.62351	0.1975	0.644	0.198	0.65957
0.1985	0.57514	0.198	0.62353	0.1976	0.64402	0.1981	0.65959
0.1986	0.57515	0.1981	0.62354	0.1977	0.64404	0.1982	0.65961
0.1987	0.57517	0.1982	0.62356	0.1978	0.64405	0.1983	0.65962
0.1988	0.57519	0.1983	0.62358	0.1979	0.64407	0.1984	0.65964
0.1989	0.57521	0.1984	0.62359	0.198	0.64409	0.1985	0.65966
0.199	0.57522	0.1985	0.62361	0.1981	0.6441	0.1986	0.65967
0.1991	0.57524	0.1986	0.62362	0.1982	0.64412	0.1987	0.65969
0.1992	0.57526	0.1987	0.62364	0.1983	0.64414	0.1988	0.65971
0.1993	0.57528	0.1988	0.62366	0.1984	0.64415	0.1989	0.65973
0.1994	0.57529	0.1989	0.62367	0.1985	0.64417	0.199	0.65974
0.1995	0.57531	0.199	0.62369	0.1986	0.64419	0.1991	0.65976
0.1996	0.57533	0.1991	0.6237	0.1987	0.6442	0.1992	0.65978
0.1997	0.57535	0.1992	0.62372	0.1988	0.64422	0.1993	0.65979
0.1998	0.57536	0.1993	0.62373	0.1989	0.64424	0.1994	0.65981
0.1999	0.57538	0.1994	0.62375	0.199	0.64425	0.1995	0.65983
0.2	0.5754	0.1995	0.62377	0.1991	0.64427	0.1996	0.65984
0.2001	0.57541	0.1996	0.62378	0.1992	0.64429	0.1997	0.65986
0.2002	0.57543	0.1997	0.6238	0.1993	0.6443	0.1998	0.65988
0.2003	0.57545	0.1998	0.62381	0.1994	0.64432	0.1999	0.65989
0.2004	0.57547	0.1999	0.62383	0.1995	0.64434	0.2	0.65991
0.2005	0.57548	0.2	0.62384	0.1996	0.64435	0.2001	0.65993
0.2006	0.5755	0.2001	0.62386	0.1997	0.64437	0.2002	0.65995
0.2007	0.57552	0.2002	0.62387	0.1998	0.64439	0.2003	0.65996
0.2008	0.57553	0.2003	0.62389	0.1999	0.6444	0.2004	0.65998
0.2009	0.57555	0.2004	0.62391	0.2	0.64442	0.2005	0.66
0.201	0.57557	0.2005	0.62392	0.2001	0.64443	0.2006	0.66001
0.2011	0.57558	0.2006	0.62394	0.2002	0.64445	0.2007	0.66003
0.2012	0.5756	0.2007	0.62395	0.2003	0.64447	0.2008	0.66005
0.2013	0.57562	0.2008	0.62397	0.2004	0.64448	0.2009	0.66006
0.2014	0.57564	0.2009	0.62398	0.2005	0.6445	0.201	0.66008
0.2015	0.57565	0.201	0.624	0.2006	0.64452	0.2011	0.6601
0.2016	0.57567	0.2011	0.62401	0.2007	0.64453	0.2012	0.66011
0.2017	0.57569	0.2012	0.62403	0.2008	0.64455	0.2013	0.66013
0.2018	0.5757	0.2013	0.62404	0.2009	0.64456	0.2014	0.66015
0.2019	0.57572	0.2014	0.62406	0.201	0.64458	0.2015	0.66016
0.202	0.57574	0.2015	0.62408	0.2011	0.6446	0.2016	0.66018
0.2021	0.57575	0.2016	0.62409	0.2012	0.64461	0.2017	0.6602
0.2022	0.57577	0.2017	0.62411	0.2013	0.64463	0.2018	0.66021
0.2023	0.57579	0.2018	0.62412	0.2014	0.64465	0.2019	0.66023
0.2024	0.5758	0.2019	0.62414	0.2015	0.64466	0.202	0.66025
0.2025	0.57582	0.202	0.62415	0.2016	0.64468	0.2021	0.66026
0.2026	0.57584	0.2021	0.62417	0.2017	0.64469	0.2022	0.66028
0.2027	0.57585	0.2022	0.62418	0.2018	0.64471	0.2023	0.66029
0.2028	0.57587	0.2023	0.6242	0.2019	0.64473	0.2024	0.66031
0.2029	0.57589	0.2024	0.62421	0.202	0.64474	0.2025	0.66033
0.203	0.5759	0.2025	0.62423	0.2021	0.64476	0.2026	0.66034
0.2031	0.57592	0.2026	0.62424	0.2022	0.64477	0.2027	0.66036
0.2032	0.57594	0.2027	0.62426	0.2023	0.64479	0.2028	0.66038
0.2033	0.57595	0.2028	0.62427	0.2024	0.64481	0.2029	0.66039
0.2034	0.57597	0.2029	0.62429	0.2025	0.64482	0.203	0.66041
0.2035	0.57599	0.203	0.6243	0.2026	0.64484	0.2031	0.66043
0.2036	0.576	0.2031	0.62432	0.2027	0.64485	0.2032	0.66044
0.2037	0.57602	0.2032	0.62433	0.2028	0.64487	0.2033	0.66046
0.2038	0.57604	0.2033	0.62435	0.2029	0.64489	0.2034	0.66047
0.2039	0.57605	0.2034	0.62436	0.203	0.6449	0.2035	0.66049
0.204	0.57607	0.2035	0.62438	0.2031	0.64492	0.2036	0.66051
0.2041	0.57609	0.2036	0.62439	0.2032	0.64493	0.2037	0.66052
0.2042	0.5761	0.2037	0.62441	0.2033	0.64495	0.2038	0.66054
0.2043	0.57612	0.2038	0.62442	0.2034	0.64496	0.2039	0.66056
0.2044	0.57614	0.2039	0.62444	0.2035	0.64498	0.204	0.66057
0.2045	0.57615	0.204	0.62445	0.2036	0.645	0.2041	0.66059
0.2046	0.57617	0.2041	0.62447	0.2037	0.64501	0.2042	0.6606
0.2047	0.57618	0.2042	0.62448	0.2038	0.64503	0.2043	0.66062
0.2048	0.5762	0.2043	0.6245	0.2039	0.64504	0.2044	0.66064
0.2049	0.57622	0.2044	0.62451	0.204	0.64506	0.2045	0.66065
0.205	0.57623	0.2045	0.62453	0.2041	0.64507	0.2046	0.66067
0.2051	0.57625	0.2046	0.62454	0.2042	0.64509	0.2047	0.66068
0.2052	0.57627	0.2047	0.62456	0.2043	0.64511	0.2048	0.6607
0.2053	0.57628	0.2048	0.62457	0.2044	0.64512	0.2049	0.66072
0.2054	0.5763	0.2049	0.62459	0.2045	0.64514	0.205	0.66073
0.2055	0.57632	0.205	0.6246	0.2046	0.64515	0.2051	0.66075
0.2056	0.57633	0.2051	0.62462	0.2047	0.64517	0.2052	0.66076
0.2057	0.57635	0.2052	0.62463	0.2048	0.64518	0.2053	0.66078
0.2058	0.57636	0.2053	0.62465	0.2049	0.6452	0.2054	0.6608
0.2059	0.57638	0.2054	0.62466	0.205	0.64522	0.2055	0.66081
0.206	0.5764	0.2055	0.62468	0.2051	0.64523	0.2056	0.66083
0.2061	0.57641	0.2056	0.62469	0.2052	0.64525	0.2057	0.66084
0.2062	0.57643	0.2057	0.62471	0.2053	0.64526	0.2058	0.66086
0.2063	0.57644	0.2058	0.62472	0.2054	0.64528	0.2059	0.66088
0.2064	0.57646	0.2059	0.62474	0.2055	0.64529	0.206	0.66089
0.2065	0.57648	0.206	0.62475	0.2056	0.64531	0.2061	0.66091
0.2066	0.57649	0.2061	0.62477	0.2057	0.64532	0.2062	0.66092
0.2067	0.57651	0.2062	0.62478	0.2058	0.64534	0.2063	0.66094
0.2068	0.57652	0.2063	0.6248	0.2059	0.64535	0.2064	0.66095
0.2069	0.57654	0.2064	0.62481	0.206	0.64537	0.2065	0.66097
0.207	0.57656	0.2065	0.62482	0.2061	0.64539	0.2066	0.66099
0.2071	0.57657	0.2066	0.62484	0.2062	0.6454	0.2067	0.661
0.2072	0.57659	0.2067	0.62485	0.2063	0.64542	0.2068	0.66102
0.2073	0.5766	0.2068	0.62487	0.2064	0.64543	0.2069	0.66103
0.2074	0.57662	0.2069	0.62488	0.2065	0.64545	0.207	0.66105
0.2075	0.57664	0.207	0.6249	0.2066	0.64546	0.2071	0.66106
0.2076	0.57665	0.2071	0.62491	0.2067	0.64548	0.2072	0.66108
0.2077	0.57667	0.2072	0.62493	0.2068	0.64549	0.2073	0.6611
0.2078	0.57668	0.2073	0.62494	0.2069	0.64551	0.2074	0.66111
0.2079	0.5767	0.2074	0.62496	0.207	0.64552	0.2075	0.66113
0.208	0.57672	0.2075	0.62497	0.2071	0.64554	0.2076	0.66114
0.2081	0.57673	0.2076	0.62498	0.2072	0.64555	0.2077	0.66116
0.2082	0.57675	0.2077	0.625	0.2073	0.64557	0.2078	0.66117
0.2083	0.57676	0.2078	0.62501	0.2074	0.64558	0.2079	0.66119
0.2084	0.57678	0.2079	0.62503	0.2075	0.6456	0.208	0.6612
0.2085	0.57679	0.208	0.62504	0.2076	0.64561	0.2081	0.66122
0.2086	0.57681	0.2081	0.62506	0.2077	0.64563	0.2082	0.66124
0.2087	0.57683	0.2082	0.62507	0.2078	0.64564	0.2083	0.66125
0.2088	0.57684	0.2083	0.62508	0.2079	0.64566	0.2084	0.66127
0.2089	0.57686	0.2084	0.6251	0.208	0.64567	0.2085	0.66128
0.209	0.57687	0.2085	0.62511	0.2081	0.64569	0.2086	0.6613
0.2091	0.57689	0.2086	0.62513	0.2082	0.6457	0.2087	0.66131
0.2092	0.5769	0.2087	0.62514	0.2083	0.64572	0.2088	0.66133
0.2093	0.57692	0.2088	0.62516	0.2084	0.64573	0.2089	0.66134
0.2094	0.57694	0.2089	0.62517	0.2085	0.64575	0.209	0.66136
0.2095	0.57695	0.209	0.62518	0.2086	0.64576	0.2091	0.66137
0.2096	0.57697	0.2091	0.6252	0.2087	0.64578	0.2092	0.66139
0.2097	0.57698	0.2092	0.62521	0.2088	0.64579	0.2093	0.66141
0.2098	0.577	0.2093	0.62523	0.2089	0.64581	0.2094	0.66142
0.2099	0.57701	0.2094	0.62524	0.209	0.64582	0.2095	0.66144
0.21	0.57703	0.2095	0.62526	0.2091	0.64584	0.2096	0.66145
0.2101	0.57704	0.2096	0.62527	0.2092	0.64585	0.2097	0.66147
0.2102	0.57706	0.2097	0.62528	0.2093	0.64587	0.2098	0.66148
0.2103	0.57708	0.2098	0.6253	0.2094	0.64588	0.2099	0.6615
0.2104	0.57709	0.2099	0.62531	0.2095	0.6459	0.21	0.66151
0.2105	0.57711	0.21	0.62533	0.2096	0.64591	0.2101	0.66153
0.2106	0.57712	0.2101	0.62534	0.2097	0.64593	0.2102	0.66154
0.2107	0.57714	0.2102	0.62535	0.2098	0.64594	0.2103	0.66156
0.2108	0.57715	0.2103	0.62537	0.2099	0.64596	0.2104	0.66157
0.2109	0.57717	0.2104	0.62538	0.21	0.64597	0.2105	0.66159
0.211	0.57718	0.2105	0.6254	0.2101	0.64599	0.2106	0.6616
0.2111	0.5772	0.2106	0.62541	0.2102	0.646	0.2107	0.66162
0.2112	0.57721	0.2107	0.62542	0.2103	0.64602	0.2108	0.66163
0.2113	0.57723	0.2108	0.62544	0.2104	0.64603	0.2109	0.66165
0.2114	0.57725	0.2109	0.62545	0.2105	0.64605	0.211	0.66166
0.2115	0.57726	0.211	0.62547	0.2106	0.64606	0.2111	0.66168
0.2116	0.57728	0.2111	0.62548	0.2107	0.64608	0.2112	0.66169
0.2117	0.57729	0.2112	0.62549	0.2108	0.64609	0.2113	0.66171
0.2118	0.57731	0.2113	0.62551	0.2109	0.6461	0.2114	0.66172
0.2119	0.57732	0.2114	0.62552	0.211	0.64612	0.2115	0.66174
0.212	0.57734	0.2115	0.62554	0.2111	0.64613	0.2116	0.66175
0.2121	0.57735	0.2116	0.62555	0.2112	0.64615	0.2117	0.66177
0.2122	0.57737	0.2117	0.62556	0.2113	0.64616	0.2118	0.66178
0.2123	0.57738	0.2118	0.62558	0.2114	0.64618	0.2119	0.6618
0.2124	0.5774	0.2119	0.62559	0.2115	0.64619	0.212	0.66181
0.2125	0.57741	0.212	0.62561	0.2116	0.64621	0.2121	0.66183
0.2126	0.57743	0.2121	0.62562	0.2117	0.64622	0.2122	0.66184
0.2127	0.57744	0.2122	0.62563	0.2118	0.64624	0.2123	0.66186
0.2128	0.57746	0.2123	0.62565	0.2119	0.64625	0.2124	0.66187
0.2129	0.57747	0.2124	0.62566	0.212	0.64627	0.2125	0.66189
0.213	0.57749	0.2125	0.62567	0.2121	0.64628	0.2126	0.6619
0.2131	0.5775	0.2126	0.62569	0.2122	0.64629	0.2127	0.66192
0.2132	0.57752	0.2127	0.6257	0.2123	0.64631	0.2128	0.66193
0.2133	0.57753	0.2128	0.62572	0.2124	0.64632	0.2129	0.66195
0.2134	0.57755	0.2129	0.62573	0.2125	0.64634	0.213	0.66196
0.2135	0.57756	0.213	0.62574	0.2126	0.64635	0.2131	0.66198
0.2136	0.57758	0.2131	0.62576	0.2127	0.64637	0.2132	0.66199
0.2137	0.57759	0.2132	0.62577	0.2128	0.64638	0.2133	0.66201
0.2138	0.57761	0.2133	0.62578	0.2129	0.64639	0.2134	0.66202
0.2139	0.57762	0.2134	0.6258	0.213	0.64641	0.2135	0.66204
0.214	0.57764	0.2135	0.62581	0.2131	0.64642	0.2136	0.66205
0.2141	0.57765	0.2136	0.62582	0.2132	0.64644	0.2137	0.66206
0.2142	0.57767	0.2137	0.62584	0.2133	0.64645	0.2138	0.66208
0.2143	0.57768	0.2138	0.62585	0.2134	0.64647	0.2139	0.66209
0.2144	0.5777	0.2139	0.62587	0.2135	0.64648	0.214	0.66211
0.2145	0.57771	0.214	0.62588	0.2136	0.6465	0.2141	0.66212
0.2146	0.57773	0.2141	0.62589	0.2137	0.64651	0.2142	0.66214
0.2147	0.57774	0.2142	0.62591	0.2138	0.64652	0.2143	0.66215
0.2148	0.57776	0.2143	0.62592	0.2139	0.64654	0.2144	0.66217
0.2149	0.57777	0.2144	0.62593	0.214	0.64655	0.2145	0.66218
0.215	0.57779	0.2145	0.62595	0.2141	0.64657	0.2146	0.6622
0.2151	0.5778	0.2146	0.62596	0.2142	0.64658	0.2147	0.66221
0.2152	0.57782	0.2147	0.62597	0.2143	0.64659	0.2148	0.66222
0.2153	0.57783	0.2148	0.62599	0.2144	0.64661	0.2149	0.66224
0.2154	0.57785	0.2149	0.626	0.2145	0.64662	0.215	0.66225
0.2155	0.57786	0.215	0.62601	0.2146	0.64664	0.2151	0.66227
0.2156	0.57787	0.2151	0.62603	0.2147	0.64665	0.2152	0.66228
0.2157	0.57789	0.2152	0.62604	0.2148	0.64667	0.2153	0.6623
0.2158	0.5779	0.2153	0.62605	0.2149	0.64668	0.2154	0.66231
0.2159	0.57792	0.2154	0.62607	0.215	0.64669	0.2155	0.66233
0.216	0.57793	0.2155	0.62608	0.2151	0.64671	0.2156	0.66234
0.2161	0.57795	0.2156	0.62609	0.2152	0.64672	0.2157	0.66235
0.2162	0.57796	0.2157	0.62611	0.2153	0.64674	0.2158	0.66237
0.2163	0.57798	0.2158	0.62612	0.2154	0.64675	0.2159	0.66238
0.2164	0.57799	0.2159	0.62613	0.2155	0.64676	0.216	0.6624
0.2165	0.57801	0.216	0.62615	0.2156	0.64678	0.2161	0.66241
0.2166	0.57802	0.2161	0.62616	0.2157	0.64679	0.2162	0.66243
0.2167	0.57804	0.2162	0.62617	0.2158	0.64681	0.2163	0.66244
0.2168	0.57805	0.2163	0.62619	0.2159	0.64682	0.2164	0.66246
0.2169	0.57806	0.2164	0.6262	0.216	0.64683	0.2165	0.66247
0.217	0.57808	0.2165	0.62621	0.2161	0.64685	0.2166	0.66248
[truncated: 4,754 more rows]
